# Supplementary material for: Integrated transcriptome and proteome analyses unveil cytoskeletal alterations in an endothelial model of monogenic diabetes
Source: Genome Med. 2026 Feb 27;18:38. doi: 10.1186/s13073-026-01615-z (PMC13049728; doi:10.1186/s13073-026-01615-z)
Supplement: Supplementary file 2 — Additional file 2: Table S1, List of differentially expressed (DE) genes in MAC and BAC from control-derived isogenic set with log2fold change and padj values, in searchable Excel format. DE genes were used for subsequent GSEA analysis. [file 13073_2026_1615_MOESM2_ESM.xlsx]

## Sheet: MAC vs ctr
gene name	log2FoldChange	padj
EIF1AY	-11.5139	2.45888487806265e-25
H19	-7.18118	6.65880625043392e-29
TAC1	-5.37271	1.39796742628883e-06
SELE	-3.90167	3.68994113550471e-10
RAI2	-3.57122	0.0187626259270021
PTGFR	-3.4732	0.0319245795869458
CHCHD2	-3.24658	1.47270711932516e-45
GABRB3	-3.07664	0.00041832378510635
NKX2-5	-3.03159	0.0063104736161865
SOX1	-2.96687	0.108978980241715
COL22A1	-2.89813	0.0319245795869458
ZIC2	-2.75628	0.000129429212123688
VN1R4	-2.73129	0.0645061019062136
CRABP1	-2.71332	0.075671890730749
GPR32	-2.56011	0.0163863154092017
MAST1	-2.55869	0.0105900791479856
GPC4	-2.54138	0.000215559793025907
CDH6	-2.51358	0.112231347853657
GUSBP4	-2.50066	0.100583049136566
FHOD3	-2.49503	0.0100147507381823
FOXL2	-2.37039	6.87046335352266e-07
AJAP1	-2.36222	0.0085153426749221
PCSK1	-2.31819	0.0332098044966694
KRT16P3	-2.30092	0.02549799613935
PRND	-2.27277	2.47785019230788e-61
KCNQ3	-2.23614	0.0476171169972402
GZMA	-2.22757	0.113005163482096
OLFM1	-2.22579	0.0264673044320662
PTPRN	-2.19798	0.000630906059265866
CELSR1	-2.19228	0.0667980226734522
PMCH	-2.09798	0.00888644523962328
ANO5	-2.08441	0.000402063968245915
FAIM3	-2.04502	0.0130306862884545
PLEK2	-2.00332	2.62237933217955e-05
AIF1L	-1.99347	2.79958507609414e-09
FBLN5	-1.98495	0.0937950772385186
RAP1GAP2	-1.95308	0.0538562767900513
ISL2	-1.92258	0.0955926449268999
B3GAT1	-1.89505	0.0247780115829451
SIX1	-1.88643	0.00888644523962328
ADCY1	-1.88233	0.00316918917050567
GPX3	-1.87526	0.00275402403436932
FMN1	-1.86079	0.0255516963941536
ESM1	-1.84364	0.0211796520019793
ARMC4	-1.83863	0.00335323158483894
XKR4	-1.81623	0.000229836519544148
EPB41L3	-1.81159	2.92660003188103e-06
SEMA5A	-1.8098	1.08244011524072e-14
TAGLN	-1.79753	0.00782326825463528
COL12A1	-1.79292	0.0605925208766932
TSPAN2	-1.76608	1.39295002234471e-05
TMEM178A	-1.75982	1.77034555162687e-07
STEAP3	-1.75178	0.0376825727159066
CCNE1	-1.74953	0.00127838597851805
HLA-B	-1.67646	1.49044733755854e-11
CSMD2	-1.67145	0.00599005405126615
SLC1A1	-1.66451	0.000210280611905447
KIF5C	-1.65251	0.000199773537493104
COL8A1	-1.62419	0.00325726643679092
ERBB2	-1.61276	0.0109485228360353
FAM20C	-1.61182	1.05421684115489e-05
CREB3L1	-1.60141	0.00599123255895434
SPAG8	-1.59577	0.102895732562597
FAM26D	-1.58703	0.000410779293517705
CAMTA1	-1.57969	0.0362731793107484
STC2	-1.57707	0.00599123255895434
BRSK2	-1.54958	0.000818511019995154
CLEC1B	-1.54382	0.0302026362971203
LPHN3	-1.53068	1.78835980906262e-05
REXO1L2P	-1.52241	0.000653257921267378
C6orf58	-1.52215	0.10489819627923
NUP62CL	-1.51815	0.0342519763661545
TNIP3	-1.51366	0.108978980241715
RTN1	-1.50443	0.051912122427437
PLA2G4C	-1.50272	0.022125886968704
EBF3	-1.49816	0.011833754187343
MYL9	-1.49426	1.24353049580805e-11
IL32	-1.48435	2.56794577938147e-37
SERPINB4	-1.45441	0.0388591029295345
TRIM36	-1.44711	0.00475321564437946
MCTP1	-1.42617	3.44536327931221e-16
HDAC9	-1.41422	0.112176361707267
NEFL	-1.41293	0.000129531657060712
TANK	-1.4097	3.80551238221262e-06
SEZ6L2	-1.4014	5.89657890294874e-05
TNC	-1.3975	0.0955926449268999
NLRC3	-1.39284	2.68396577270213e-05
HEY2	-1.38487	1.20964236604052e-11
KLHDC8A	-1.38248	0.0949052256928848
PCDHGA10	-1.37474	0.000153226226050532
GALNTL1	-1.35322	0.0312769339814777
SV2A	-1.3528	0.0824715276399499
COL15A1	-1.33487	1.22157487968235e-08
ADCYAP1R1	-1.3192	0.107675507413701
IGFBP1	-1.3121	0.0255314693292102
FZD1	-1.29171	2.69590550603632e-08
KIAA1244	-1.28654	0.00117818867201654
THSD4	-1.27953	0.00950343778020922
NTN4	-1.26525	5.68867609278494e-11
EPDR1	-1.25676	3.98722069412503e-07
IGFBP3	-1.24481	5.14875905158484e-10
HSD3B7	-1.23912	0.00452682009974503
RCAN3	-1.23576	0.00016072363836842
STMN3	-1.21206	0.0205000112592626
STON2	-1.21193	9.35351477975413e-07
ZNF185	-1.21042	0.0920278453330203
CMPK2	-1.1956	0.113571724637123
SULT4A1	-1.19481	0.0667980226734522
LOC283070	-1.19412	0.0402605822763641
MCAM	-1.18528	0.0389828365420598
MAGEL2	-1.18307	0.0640508121792191
PCLO	-1.18051	0.00337094871181303
OIT3	-1.17396	0.00268681286391994
ARL15	-1.16797	5.14875905158484e-10
SERINC2	-1.15484	0.00375867621331864
SOGA3	-1.14216	0.0514457409248475
NUP210	-1.13932	0.00174620836785728
PLCG2	-1.11958	0.0983654189746796
CBLN2	-1.11323	0.044131920681534
CPXM2	-1.0992	1.84469311182056e-08
ACP5	-1.07625	0.0043058905209247
TMCO1	-1.06675	7.85284604085116e-13
PCSK6	-1.06157	1.7278486653711e-05
C10orf10	-1.05267	3.7191441885878e-06
FCN3	-1.04607	0.00888644523962328
PGF	-1.03938	0.00128101795311722
VPS16	-1.03173	1.26974152755053e-07
EFNA2	-1.02932	0.0819447466865878
NCKAP5	-1.02478	0.00865490324942586
TXNRD2	-1.01939	0.0021528934889689
ZNF622	-1.01757	0.0121536880794071
CNTNAP1	-1.01642	0.107034995408855
ENO2	-1.00201	0.043412429614897
RASGRF2	-1.00088	0.00069497520026401
ITM2A	-1.0002	1.02658856283577e-11
CXCL1	-0.999222	0.000561430017559408
CKB	-0.98977	0.00266112260526482
NCAM1	-0.988347	0.000268886930005748
APLP1	-0.987371	0.100481809624301
TCTEX1D4	-0.979772	0.00925360579212082
NCS1	-0.978732	0.00490492416514094
SEPT5	-0.973382	0.0820919190070539
IGFBP7	-0.973261	1.26720789676338e-06
NOTCH2	-0.972947	0.0802087514662885
MXRA5	-0.97118	0.0302912726810982
PLXNA2	-0.959448	0.0764983473005969
PARD6G	-0.957147	0.106814781559627
CCDC3	-0.950436	1.01851130184833e-05
FAM169A	-0.949416	0.0371581495229337
C1orf233	-0.945498	0.00528492941891362
UNC5B	-0.927417	0.000184839716591598
LOC100506844	-0.926682	0.0101033193737513
C10orf47	-0.92599	0.000628645056907171
CHRM3	-0.923843	0.0150201753506068
BAALC	-0.91985	0.00905760237157769
PDGFB	-0.912291	0.000441456201327169
FILIP1	-0.892617	0.000402063968245915
GLI4	-0.886638	0.0872045489514957
BST1	-0.886485	0.00160800647379325
ADAM23	-0.884303	5.81067103301019e-07
MAPK8IP1	-0.877578	0.0112111084744212
MYOZ2	-0.873826	0.00765960468786378
EGLN3	-0.873075	0.00056718213741668
MPPED2	-0.871132	0.0614490556914811
SERTAD4-AS1	-0.870143	0.000424959716459289
PLAU	-0.864423	0.0257633006374629
AKAP12	-0.86373	0.00488773581646462
TOP3B	-0.860076	0.112701904013978
UNC13A	-0.859304	0.0402650438972525
ZIC1	-0.855567	0.000466388051287939
ABTB2	-0.855276	5.09697906818255e-05
FGF12	-0.85516	0.00375867621331864
FAM176C	-0.8551	0.0710156118802199
NID2	-0.839479	3.04882464448055e-08
ENPP1	-0.826794	0.0885627747780755
CADM1	-0.825496	7.29639184993606e-05
PDE7B	-0.821678	0.0275121602947262
PTPRU	-0.821338	0.0201131088843865
KIAA1107	-0.817984	0.0640508121792191
ABCA3	-0.81307	2.60857262521426e-08
AFF2	-0.81053	0.0383629228670826
CAT	-0.807195	0.0111066152223514
NCALD	-0.799152	0.0316111985677829
COLEC12	-0.798279	4.91001165883697e-08
RELL2	-0.795844	0.0172588557637881
PTPRS	-0.79088	0.000178298282775403
TRAIP	-0.787994	0.0969492179836849
CDH10	-0.787834	0.0848226014463283
TMEM173	-0.784105	0.0120055592102463
STC1	-0.771818	1.54147618676695e-06
MICAL1	-0.769643	0.00609579456380361
ANKRD1	-0.769237	0.000962733688530771
CEACAM21	-0.767998	0.0255879334751298
RIMS2	-0.76341	0.0165702408115399
IL3RA	-0.760726	0.00185549609946114
OSBPL3	-0.758926	0.0201131088843865
RBPMS2	-0.757226	6.87046335352266e-07
SPRY2	-0.737476	0.051912122427437
ENPP4	-0.731478	0.0827687216238611
TSTD1	-0.72797	0.109263802268224
RHBDF2	-0.727401	0.014021152101321
TBXA2R	-0.726797	0.00127885563074629
THY1	-0.726549	0.00216448362603279
SPC25	-0.726369	0.107288706959031
PALMD	-0.725434	1.1435124074637e-05
HABP4	-0.723594	0.0553605830543666
CD55	-0.72216	0.0482862054352031
MARCH4	-0.71732	0.0968312454585712
HJURP	-0.716897	0.102614012651681
CECR6	-0.71419	2.46132997841954e-05
GPRIN3	-0.71344	0.056857918803089
KCNN2	-0.709933	0.00946706136377936
STARD9	-0.709517	0.0234577968806965
MFAP3L	-0.708977	0.0202484445733572
MSMP	-0.708393	0.000141294131373771
TNFRSF10B	-0.707897	0.000172037764751362
MYADM	-0.705139	0.0120580290949791
APEH	-0.701586	6.71945075272737e-05
MICALL2	-0.700735	0.110239995952893
KIAA0930	-0.690056	0.056144269889345
FAM189A1	-0.685809	5.68779033126449e-05
ABLIM1	-0.683092	0.000358149899989809
SLC7A1	-0.681894	0.0842810704113233
UBE2T	-0.680305	0.101821825478178
STAC	-0.679765	0.0411002793671505
UACA	-0.677508	0.000132108147886394
ATP2B4	-0.674892	1.75599169446908e-05
PITPNM2	-0.674441	0.0808730351320007
RHBDF1	-0.673145	0.000539661767581281
CD34	-0.670484	0.0017620657255515
FOXC1	-0.669571	0.0896921096711912
BEND4	-0.668152	0.00929824669975386
CYP1A1	-0.663825	0.0402605822763641
ADAM15	-0.6635	1.02857058277563e-05
BOLA3	-0.66141	0.0710156118802199
RAD51	-0.659378	0.0783909980179992
CDR2	-0.653188	0.00249597512648494
ADAM19	-0.652837	3.98722069412503e-07
ST3GAL6	-0.652146	0.0744875928178375
TUSC3	-0.651108	2.76136002943642e-05
HIST1H2BM	-0.649526	0.0599391593833934
COX17	-0.64815	0.00196617801711663
TRIM16	-0.645442	0.00533681214092115
CLIC4	-0.643508	0.00634469811829794
PHLPP2	-0.642164	0.0610775603009576
DEPTOR	-0.639013	0.0786263035860936
DCPS	-0.634765	0.0292239617397526
TUBA1A	-0.634469	0.0599391593833934
HIST1H1D	-0.628845	0.0456777606242569
HEG1	-0.6267	0.0161613061965922
SYNJ2	-0.626054	0.00941573918376079
CRIM1	-0.62564	0.0279160761219673
PODXL	-0.624402	0.0540175115480347
KDELR3	-0.624075	0.0409971160325575
SCN3B	-0.623843	0.0260833970496612
MGST2	-0.623597	0.000996877584766426
ADCY7	-0.623376	0.0623311689010732
BACE2	-0.621705	4.46100263840029e-06
EIF4G1	-0.621513	0.0250537584712449
FUT1	-0.620823	0.0808730351320007
PIK3CB	-0.619351	0.0292239617397526
DDAH1	-0.618371	0.000988111814992234
HNMT	-0.610394	0.0655163911917801
SPRED2	-0.607727	0.0012421775590067
NES	-0.606928	0.0163863154092017
NFKB2	-0.604104	0.00178151329150208
SCO2	-0.603457	0.0885627747780755
BCAT2	-0.603418	0.000402063968245915
RHOQ	-0.603315	0.021908749668324
CCNDBP1	-0.602818	0.000229836519544148
EPB41	0.600512	0.00466735103219882
FAM8A1	0.601138	0.0967254747683267
GDPD5	0.603899	0.0981254609708593
ACTL6A	0.607938	0.0191465523443382
NEDD9	0.611755	0.0151141892627661
DCLK2	0.617142	0.0175610636881188
SPATS2L	0.617603	0.00214665174810904
DYM	0.61888	0.106814781559627
MYZAP	0.618885	0.0579608549320371
TENC1	0.629511	0.0354022273737448
RNF144A-AS1	0.633602	0.0568230429017216
TGM2	0.638471	1.98524393293893e-06
RNF8	0.640504	0.0252602794807099
ST13	0.642033	0.000218256403643091
SOX4	0.642933	0.00532141127832685
DYX1C1	0.645087	0.00637342864152089
GBGT1	0.648466	0.0949216788710283
PTAR1	0.649275	0.0444542992152977
NIPSNAP1	0.653182	0.0105900791479856
EHD3	0.65482	0.0037125081697259
TACR1	0.655061	0.0998373855928889
DDIT4	0.658348	0.0234577968806965
GANC	0.659705	0.112791747897202
NR2F2	0.659707	0.00265541998976999
ERMP1	0.663561	0.00119832356434997
DYNC2H1	0.668012	0.0505097942706731
PRKG1	0.668019	0.0527042271675756
HOXB7	0.668171	0.00275123410804178
MAPK13	0.67107	0.0383282729607085
ANKRD13B	0.671284	0.0408698571375138
POLR2J3	0.671494	0.0550249866584981
DUSP23	0.671674	0.0995197764825431
SNHG7	0.675778	0.0914620377781746
LOC440895	0.678013	0.100574195357806
LSM6	0.687261	0.0930463025257406
FOXP1	0.689972	0.00226369889137579
MMRN1	0.691187	0.0459491803153667
ZC3H12C	0.692213	0.00375867621331864
TNS3	0.696026	0.0119092179098015
LEPR	0.699444	0.106814781559627
NPR1	0.704176	0.000641433520005516
FAM196B	0.707031	0.027552630985308
RPL35A	0.708045	0.0275121602947262
LOC643401	0.7188	0.0165702408115399
PROX1	0.72483	0.0567959871996281
FYTTD1	0.725413	0.00909398713347785
AP4M1	0.727353	0.0885627747780755
NREP	0.729919	0.0162015977423475
TBX3	0.731283	0.000818511019995154
GALNT14	0.73224	0.00244919194595652
STEAP1	0.733535	2.10016657498174e-05
KAT2A	0.739463	0.075671890730749
LIN28B	0.746138	0.00219113785918796
GRAMD1B	0.765401	0.0195944492841279
FGD1	0.767281	0.113005163482096
CDK14	0.773676	0.00310692622349546
LGR4	0.782566	0.000747763684432591
MAGED4B	0.786926	0.00178151329150208
C1RL	0.788861	0.0255314693292102
PYGO1	0.800062	0.0404753555353878
STAB1	0.805187	0.000589969269864235
PTGR1	0.809984	0.0250537584712449
GSTZ1	0.812173	0.056857918803089
SORD	0.81388	0.000168509476435612
MTHFSD	0.814401	0.0409971160325575
TIAM1	0.814924	0.0244847856660329
TP53TG1	0.817467	0.0109631700258161
PLSCR4	0.817674	0.0429799538128231
NYNRIN	0.825345	0.0593364004916568
PGAP1	0.82778	0.000402063968245915
BNC2	0.828197	0.0567027618839203
THADA	0.832633	0.019419805963362
UAP1L1	0.833306	0.0687007846206809
CDKL1	0.83379	0.0553605830543666
BCAM	0.836851	0.0118049806282524
MRPL1	0.841282	0.0681995448412156
MAGI1	0.849368	0.0079048135005142
PRELID2	0.852681	0.0615747088532978
C9orf85	0.854536	0.0552571581489546
SGIP1	0.860541	0.0279160761219673
NRG3	0.863918	8.92812142677368e-05
GNA14	0.868896	0.00754793278412057
SLFN12	0.877025	0.0180408658715902
CALCRL	0.880611	7.72536879860601e-07
NDRG4	0.883605	0.021908749668324
ANGEL1	0.894299	0.0629875593955103
S100A6	0.895396	0.07363403361053
COL4A5	0.90076	4.11757120955747e-06
SDPR	0.902579	0.00249482827067259
ITGA8	0.907378	0.000247950603840922
HMGN3	0.922197	0.0615747088532978
SCG5	0.922609	0.0766218601886862
BAG2	0.928169	0.00386763810119566
ACYP2	0.935502	0.00782326825463528
EFCAB11	0.935812	0.0807538066868167
HMCN1	0.935985	0.0163863154092017
LOC100507032	0.965198	0.0514457409248475
ZNF23	0.970845	0.0666722524480788
ADCY4	0.974399	0.0100828450937919
MST4	0.97498	0.0134857243021689
GPC5	0.976853	0.0253009986371275
VWF	0.977069	0.0946009425646104
MEST	0.983993	8.69399527022401e-06
CROT	0.984361	1.72231134435668e-08
STEAP2	0.987014	0.000201682263356181
PDLIM4	1.00209	0.0132175216209802
GIMAP7	1.01035	0.00758327302815491
NOSTRIN	1.01321	8.21973319241532e-07
ZNF883	1.02713	0.000695469748178184
EVL	1.02895	0.0446620553301441
NT5DC3	1.04717	0.0383282729607085
HOXB8	1.05826	1.88533478817366e-07
ZNF560	1.06361	0.0445485909881401
FAM102A	1.06541	5.14875905158484e-10
PCDH7	1.06732	0.0160421978272027
BMPER	1.06838	0.0383629228670826
CPVL	1.06885	0.106814781559627
AFAP1L2	1.07688	0.00242448755328481
PPM1L	1.084	2.25232501317234e-05
ZNF425	1.09644	0.0328316989430689
PROM1	1.10468	0.0121509873745291
IFI44	1.12829	0.00990605937845017
RPS29	1.13872	4.57139942416428e-05
KLRG1	1.13937	0.0183004871654403
DKK1	1.16618	2.50417910441834e-10
CSRNP3	1.16662	0.00782326825463528
CHN2	1.20487	0.0249872289556133
PLAT	1.20613	1.72507930190997e-09
MCM2	1.22525	0.0553605830543666
A2M-AS1	1.23567	0.106530389715722
CLIP4	1.2387	0.00084874248186895
GMPR	1.25187	0.0400401757185003
MYCN	1.25279	0.112176361707267
HOXA11	1.27024	0.0376585457880564
GBP4	1.27024	3.76905624599222e-05
AIM1	1.29134	0.000156317864278963
KC6	1.29171	0.00311679816853741
RASGEF1B	1.29534	0.0163863154092017
KLK6	1.29816	0.0908158052130345
SMIM3	1.30372	0.0151141892627661
CEACAM1	1.3215	0.000749827139816569
CD200	1.33912	0.000731433596282731
IGFBP5	1.34836	0.000961389582912537
MGC16121	1.35345	0.000811027774917616
SLC7A8	1.35863	0.00767240804065284
HOXA10	1.36401	0.000229836519544148
SLC30A3	1.37401	0.0400401757185003
COL1A2	1.40662	1.26720789676338e-06
ADAMTS12	1.41658	7.35780610045764e-07
GABRE	1.42406	0.011400118615723
TCTEX1D1	1.43115	0.000100449509371142
SPON1	1.43567	0.000194706350366139
HOXD8	1.43898	5.64911527659228e-05
ARRDC4	1.44414	0.0240753217018498
C1QTNF3	1.45054	2.03543082629485e-06
HAPLN3	1.46747	7.26907967715156e-05
CTTNBP2	1.53005	0.000219443404073813
RPS4Y1	1.53829	1.81066769972684e-31
GPR126	1.61291	4.10485716142417e-17
PHGDH	1.62763	1.84465275794185e-17
TRIM6	1.63748	0.0163863154092017
NNMT	1.66072	0.100481809624301
TAG	1.67521	5.72545199031744e-05
PKNOX2	1.7436	0.00185549609946114
NKX2-3	1.75405	0.000811027774917616
ZNF503	1.76195	5.14875905158484e-10
LRRC32	1.78199	5.14875905158484e-10
FGF2	1.78475	1.40836281603973e-10
SH3RF2	1.78604	0.00516830792842423
APCDD1	1.78661	0.0284127954876205
FOXF1	1.79208	0.000220306031665532
SULF1	1.83462	0.00086992293807901
PPARG	1.83915	1.60984490208369e-05
HOXA5	1.86765	6.37471076136166e-11
IFIT1	1.89941	0.0499757656898901
HOXA9	1.9345	1.28681265036731e-09
ANGPT1	1.96594	0.00809885363826419
IFIT2	2.03027	0.0415424621158112
PRRX1	2.03825	0.0908031361409864
HOXD9	2.05091	0.0758879496157813
HOXA7	2.07576	0.000471239712324337
HOXD4	2.08865	2.69590550603632e-08
HAND2	2.08884	0.106814781559627
HOXC9	2.1466	0.0409440891374653
PDE1A	2.15358	4.96548166049221e-05
HOXB9	2.28206	1.49044733755854e-11
COL4A6	2.29151	4.52798221815273e-08
ALDH1A2	2.37686	4.96548166049221e-05
NINJ2	2.40052	0.00551900424829511
ZNF492	2.43566	0.000372832826456484
LUM	2.50442	0.0163863154092017
MS4A6A	2.52316	0.00602994567272765
HOXA6	2.5608	4.96548166049221e-05
IGF2	2.61422	0.000917707711758039
COL3A1	2.72178	6.38264414317174e-12
AACSP1	2.72596	6.01629565990389e-05
TSLP	2.81197	0.076637495729742
SLC1A3	2.85358	4.89745901835705e-06
METTL7A	2.85887	2.14972657191788e-14
CRHBP	2.8603	0.00197573515257926
PRRG2	3.11342	0.0309422666334196
HOXD3	3.17663	0.0295211063051138
SOCS2-AS1	3.18265	0.0308173975542826
HOXC8	3.24532	0.051912122427437
POSTN	3.26817	1.20351190790413e-18
BCO2	3.35079	0.112428616201004
ITLN1	3.35949	0.000403924893622236
PNPO	3.85696	3.44811223509037e-07
HOXC6	3.86294	0.0029843540248677
MS4A4A	3.97773	0.00329288492157987
STAB2	4.54776	0.0292239617397526

## Sheet: BAC vs ctr
gene name	log2FoldChange	padj
RCAN2	6.19972	3.86737e-05
GMNC	5.71001	0.000326275
KCNQ5	5.46512	0.00371842
LRRC61	5.35786	0.00282065
EDNRA	4.92065	3.11955e-05
NPPB	4.71145	0.000272366
PITX1	4.66926	0.0348566
NBLA00301	4.38812	0.0203341
MAL2	4.35157	0.0330473
TGFBI	4.22545	7.42898e-11
RELN	4.2247	2.14803e-10
KCTD16	4.19036	3.13244e-13
LUM	4.16695	1.09937e-11
HOXC6	3.88025	0.00152405
VSTM2L	3.77313	0.0534699
TNFAIP8L3	3.75799	7.92226e-08
GREM1	3.75025	5.47521e-06
DGKG	3.69152	0.0353502
ZNF534	3.69031	0.0164473
EPHA5	3.5859	0.0382761
RUNX2	3.55932	0.000785777
LAMB3	3.49055	0.0979151
KCNK12	3.47158	0.0825755
GLIPR1	3.37125	6.30272e-12
GPR83	3.36467	0.0357614
HOXC9	3.3398	8.23564e-07
TNFSF15	3.33271	6.53364e-05
HAND2	3.31713	1.15785e-06
LOC400655	3.30765	9.21738e-06
HOXC8	3.28806	0.025593
STX11	3.27905	0.000313937
FERMT1	3.27405	0.0586362
IGFBP5	3.2466	2.64857e-63
FOXF1	3.22383	6.24664e-15
COL1A1	3.21138	2.59575e-35
NTRK3	3.20595	0.0635437
MT1L	3.18146	2.85025e-20
FAM83B	3.16623	1.90328e-05
NKAIN1	3.14862	0.0334402
MIR100HG	3.1429	0.0273557
SERPINB2	3.14031	0.00356669
HAS2	2.98023	0.101649
SHISA9	2.96484	0.00852214
COL3A1	2.96342	2.55152e-14
IL8	2.94469	2.2811e-63
PTPN22	2.94376	3.63496e-06
IGF1	2.92621	0.000270117
BMPR1B	2.91638	0.0252141
GPR158	2.89693	0.0605945
LYPD1	2.89414	1.30272e-06
ANKRD35	2.87303	0.0781769
LOC400043	2.84338	1.07194e-06
GFRA1	2.82057	0.000228522
AFF3	2.79478	2.52597e-06
ALDH1A2	2.79217	5.67064e-08
ANKRD20A1	2.79041	0.0638008
COL4A6	2.7701	2.51427e-14
C4orf47	2.7654	0.0441695
GPR87	2.74278	0.00739434
GAP43	2.7389	0.000142995
PPAPDC1A	2.73425	1.82607e-20
NTSR1	2.72744	0.000585798
TMEM26	2.70673	0.00461667
PRRX1	2.69939	0.000943758
TRIM6	2.68301	2.84308e-08
FBXL16	2.67395	0.0191365
FAM46C	2.67091	0.0983608
ARHGAP6	2.66176	5.17441e-05
CHPF	2.65873	0.000217292
TNC	2.63467	5.63707e-18
VCAN	2.62617	1.29279e-07
GABRA6	2.61861	0.041984
BAI3	2.60487	0.0893531
CDH6	2.59561	0.0478348
ARNT2	2.57649	0.0393959
FLRT3	2.56043	3.13244e-13
GLI2	2.54496	6.47048e-05
HS3ST3A1	2.54293	0.0377217
MT2A	2.49651	7.4283e-32
IFNE	2.47599	0.000245031
SEMA3C	2.45941	0.0026688
IL7R	2.45578	2.35578e-20
CARD11	2.44602	1.22469e-05
HS3ST3B1	2.42942	0.0350859
COLEC10	2.42227	5.74138e-48
CCNA1	2.3826	3.12313e-11
LEF1	2.37823	0.00198564
BIRC3	2.37601	0.0463456
SPOCK1	2.37275	2.31096e-10
NOTCH2NL	2.36614	3.16382e-09
CNN1	2.36485	0.00619608
MIR31HG	2.35116	1.01812e-06
DSC3	2.34062	0.00462027
TNFRSF11B	2.33548	9.5881e-28
GRIN2A	2.31592	0.00028867
DNER	2.28432	0.00541295
LPAR1	2.28023	0.00195423
B3GALT1	2.25009	0.0118475
PPARG	2.24519	5.41988e-09
PTHLH	2.24004	0.000665727
MGLL	2.22593	7.07687e-27
LPAL2	2.22153	0.00269044
FGF5	2.21949	0.0181396
DOCK10	2.19079	5.92109e-08
ARHGAP22	2.18617	0.00614596
MT1E	2.17587	1.41027e-05
IL11	2.16835	0.0276238
RBM47	2.15972	0.0703646
CD44	2.15965	0.00458072
FGFRL1	2.13502	0.0115375
DSG2	2.13219	1.11104e-35
C19orf12	2.10042	0.0765315
EGFR	2.09038	2.60431e-11
BHLHE41	2.09025	0.000222613
ANKRD5	2.08547	0.0282302
GFPT2	2.0814	3.52011e-14
CRHBP	2.08048	4.46592e-06
DRP2	2.07243	0.0018763
PALM2	2.06043	2.16361e-06
SYN2	2.03079	6.03983e-05
CHCHD2	2.03036	4.1215e-53
NAV3	2.01856	5.41988e-09
GAL	2.00936	7.37377e-07
INHBA	2.00493	0.0423882
CLIP4	2.00478	8.93536e-12
STMN2	1.94786	0.00122713
DCLK1	1.93282	2.67208e-09
SAMD3	1.90396	2.41388e-07
LOC728875	1.90077	0.0296274
STC2	1.89917	6.2916e-24
PDCD1LG2	1.89549	2.33409e-09
GALNT6	1.89303	7.45219e-11
LRFN5	1.89069	0.000204554
VEGFA	1.88472	6.44644e-06
C3orf52	1.86665	0.00140678
FAM155B	1.86594	0.0876698
EEF1A2	1.86478	0.061256
PRICKLE2	1.85382	7.51648e-07
CYP27C1	1.85326	0.00739434
CHN2	1.8499	2.1137e-06
LTK	1.8486	0.00161334
KCNG1	1.8481	1.77028e-06
PMAIP1	1.84805	1.68667e-13
HTR1D	1.84115	3.22605e-06
INA	1.83802	4.91883e-05
NNMT	1.83324	0.0209075
FAT3	1.8322	0.000789188
JAM2	1.81634	0.0206917
KCND2	1.79055	2.34682e-12
MPP4	1.78356	0.101293
APCDD1	1.77822	0.0246347
RPL31	1.7751	0.0338032
DKK3	1.77252	3.69213e-18
C3AR1	1.76413	0.0555237
TNFSF4	1.74623	0.0148663
EPHB2	1.73948	0.0231166
HOXB9	1.69839	2.04756e-06
BTBD11	1.69189	8.12617e-06
FRMD3	1.69008	0.0106349
ITGA11	1.68366	4.46592e-06
TENM3	1.68055	0.00604362
GLRB	1.677	0.00184971
AAK1	1.66801	0.0878952
DPF3	1.66115	0.000671695
NOTCH2	1.65607	2.70329e-12
SERPINE1	1.65159	0.000180195
SRPX2	1.64819	9.09211e-25
DOK6	1.62896	0.0139908
TRIM14	1.62745	0.042978
HTR1B	1.62594	0.00174203
TMEM200A	1.62444	0.0645292
FOXD1	1.6134	3.0911e-10
PAK1	1.61268	2.27027e-07
HS6ST3	1.61015	0.0923731
TMEM200C	1.60863	0.0194096
SORL1	1.60482	0.00212047
PCSK1	1.59897	6.01439e-33
ST8SIA2	1.59714	0.0322042
KRT19	1.58459	0.0304384
ACTR3B	1.58211	0.0276238
FAM83G	1.57526	0.000724199
PDGFC	1.56844	2.83031e-15
COL1A2	1.56536	7.63151e-08
LIPH	1.55958	0.0649908
PLAT	1.55459	2.44724e-10
CNIH3	1.54815	0.00039037
ARRDC4	1.54347	0.00491439
B3GNT5	1.53566	1.14174e-05
ANGPTL4	1.53451	4.38446e-08
EDNRB	1.52222	0.00208893
HOXA11	1.51976	0.00432297
ARSJ	1.51518	2.4989e-14
SOBP	1.51308	0.00320847
MMP10	1.5096	7.2203e-09
AADAC	1.50953	0.0418128
CLDN11	1.50898	0.0357614
WWC1	1.50342	0.00414893
TBX20	1.48849	0.000265019
HSD17B2	1.48442	0.0901315
TNFSF18	1.48361	0.023422
GBP2	1.48023	1.06003e-11
CD274	1.47436	5.212e-15
FN1	1.47031	6.44122e-30
NTM	1.46536	0.00273909
GPC1	1.46226	8.14984e-07
TLL1	1.4605	0.0530079
VLDLR	1.45568	0.0454036
LY6E	1.45052	0.000875819
PTCHD1	1.44212	2.00863e-05
ISM1	1.43165	0.00406525
AP1S3	1.4296	0.0432967
ANPEP	1.4295	9.93406e-15
PVT1	1.4244	0.00903704
RAET1L	1.41725	0.00500716
NRG3	1.41496	2.541e-08
SLC7A2	1.41027	1.30205e-06
ARL4A	1.4087	0.0307622
SCUBE1	1.40772	9.30787e-09
HOPX	1.40521	0.000594576
ADAM12	1.40399	0.000118328
SDC2	1.40084	5.483e-11
SCN1B	1.39112	0.000240883
PTPN13	1.39026	0.00295682
UNC5C	1.38498	1.19664e-08
SQRDL	1.37348	0.0276238
DCBLD2	1.3731	9.93406e-15
TBX3	1.37189	6.81192e-17
MT1X	1.36916	0.00954227
COL13A1	1.36096	1.28979e-11
VGLL3	1.35782	0.000675827
IL1B	1.34729	0.0273081
CDH11	1.34727	2.7277e-07
TAG	1.33704	0.00872219
RGMB	1.33376	1.94121e-14
ADAMTS6	1.32955	1.78534e-11
SLC16A6	1.31463	0.0575567
RAB38	1.31204	5.72894e-07
MOCOS	1.31028	0.0237395
AXL	1.30661	0.000118569
CXCL5	1.30611	0.000116462
RAC2	1.30529	2.06772e-18
GABRE	1.30376	0.0164471
EMP3	1.29694	5.50746e-16
GAD1	1.29552	0.00678981
CD82	1.29522	1.36147e-11
SPOCD1	1.29268	1.18601e-06
SHC4	1.28866	0.0373638
SPHK1	1.28827	2.78541e-05
KRT8	1.28528	8.91586e-09
EGR1	1.28502	0.013561
IL1A	1.28254	2.34787e-11
VAT1L	1.28155	0.0981609
F2RL1	1.2798	1.01328e-20
CD69	1.27819	2.27851e-09
HOXA10	1.27069	0.00126502
SLC4A8	1.26664	0.000613917
PDLIM4	1.26556	0.000614896
PTPRN	1.26343	0.00793556
LOC201651	1.26138	0.0661754
ATF3	1.2598	0.00469591
TMEM8B	1.25788	0.070576
CDH2	1.25321	4.31653e-11
MICAL2	1.25029	1.07722e-06
WNK4	1.24594	9.94937e-07
CXCL12	1.24163	1.45364e-07
MSH4	1.2416	0.0798226
AHNAK2	1.24126	0.00299588
RND3	1.22983	2.20032e-14
ADAMTS12	1.21056	0.00193682
CLDN1	1.20046	0.0134183
KIAA0284	1.19983	0.0352403
SIK1	1.1954	0.000320023
SCG5	1.194	0.000162913
ALCAM	1.19073	7.36926e-07
UGCG	1.17905	1.02826e-11
THSD4	1.17492	7.3368e-06
EFNB1	1.17132	9.19432e-05
FLNC	1.171	7.95402e-16
MSX2	1.1681	0.0776968
SCN9A	1.16717	0.000203745
PCDH7	1.16668	0.0391765
WNK1	1.16648	0.0238974
LRRC32	1.16415	0.045203
RPL17	1.16386	0.0979151
LOC100287314	1.16017	0.0431779
TMEM154	1.15999	9.43115e-05
HOXB8	1.15957	3.87159e-08
FRMD5	1.15775	0.0232056
ANTXR1	1.15765	1.59637e-08
MGC12916	1.15642	0.0112256
AGPAT9	1.15575	0.00184751
KIF26B	1.15337	0.000202772
SEMA3E	1.1514	2.18609e-05
CDKN2A	1.14929	0.0223113
TGFB2	1.13702	0.0376361
TRPS1	1.13684	0.00174203
BAG2	1.13627	6.03983e-05
FSTL3	1.13273	0.0853673
SERINC2	1.13139	2.27475e-05
CCL2	1.126	1.15611e-05
PRKCD	1.11867	0.0147938
REEP1	1.11777	0.0608904
RGS5	1.10831	4.47199e-09
GPR157	1.10572	0.0256492
PHF17	1.10373	3.38101e-09
CDKN2B	1.10175	7.8643e-05
HAGHL	1.10117	0.00979142
GREB1L	1.10034	0.0167414
SGMS2	1.09817	0.000225686
ERRFI1	1.09364	0.0608689
TAGLN	1.09114	4.20444e-06
SAMD4A	1.08752	7.30227e-06
CCDC68	1.08038	3.94281e-10
HOXA9	1.07555	0.02419
YDJC	1.06993	0.0304582
RASD1	1.06654	0.0781769
RAB3B	1.06479	0.00368593
P4HA3	1.06302	0.0550561
CD59	1.06045	0.0127093
LOC154761	1.05211	0.00918408
RGS20	1.05136	0.0379395
EGFLAM	1.0501	2.48813e-08
MMP1	1.04386	1.52756e-17
ATP1B1	1.03628	1.027e-10
LCP1	1.02977	0.079837
FAM102A	1.02901	2.75568e-08
ULBP2	1.02455	1.15785e-06
BNC2	1.02246	0.0112119
AFF2	1.01916	0.00368593
LOC646329	1.01793	0.092804
NME1	1.01431	0.00152666
CREM	1.01297	0.0501678
MMP9	1.01235	0.000667551
LOXL1	1.01224	0.000166517
ADAMTSL1	1.01202	0.10261
TNS3	1.00888	1.09476e-05
OCIAD2	1.00661	1.08401e-06
SLC7A11	1.00437	2.35711e-08
LIPG	1.00351	6.63294e-15
FAM196B	1.0005	0.000594389
FAM115C	0.994656	0.0018537
LRP11	0.991796	1.29279e-07
LOX	0.989508	0.0164473
HM13	0.985213	0.0563502
ACSL1	0.984357	0.0361492
HOXA5	0.981447	0.0156214
PYGO1	0.980578	0.021419
LRP4	0.973699	0.000597576
FHL2	0.973115	2.77409e-07
SLC7A5	0.971159	0.0308493
USP53	0.96912	3.98407e-08
MAP1A	0.967623	0.00704132
ZNF702P	0.966199	3.57863e-05
NCAM2	0.963697	0.082298
STBD1	0.963504	0.0671003
NRIP3	0.960648	5.69878e-05
ODC1	0.960093	1.55553e-09
CXCL3	0.954538	0.0111876
AKAP12	0.946777	7.01515e-11
ABCC4	0.944247	0.00458072
ANKRD18A	0.94324	0.0864954
GSTZ1	0.940878	0.0180736
S100A6	0.932596	0.00469591
ELL2	0.932552	9.50859e-11
NR2F1	0.927588	0.00385467
TMEM163	0.923918	0.00021344
ITGB3	0.923462	0.013953
PVR	0.919844	6.10824e-11
SPRY2	0.914914	2.18825e-08
TMEM161B	0.914697	0.0448177
HK2	0.914655	1.73388e-05
KRT80	0.913617	0.0372475
PAPPA	0.908308	0.00037829
DBNDD2	0.902643	3.24293e-05
MAOA	0.9006	0.0439003
LOC642852	0.89735	4.43742e-05
CARS	0.893582	0.0588344
SPSB1	0.890393	0.0551743
ST3GAL1	0.889034	9.19432e-05
SNHG8	0.888497	0.00507748
CD68	0.888155	0.00280544
CDKL1	0.88701	0.0027042
FAT1	0.886528	3.58372e-06
PTGS2	0.886138	0.00501234
ATP9A	0.885114	0.00141036
NENF	0.884166	0.00739434
LOC648809	0.880363	0.0623756
MST4	0.87619	0.0155558
SLC16A9	0.874807	0.0393959
UAP1	0.874585	0.000108832
SDC4	0.873285	0.094466
ORC5	0.873179	0.00633724
IL1RAP	0.873178	0.054751
AMD1	0.873073	9.94606e-11
ZNF433	0.870696	0.0770731
ADCY7	0.869767	0.000265884
TBL1X	0.867394	0.00968557
PODXL2	0.86496	0.0654174
SGK494	0.864727	0.101797
C16orf74	0.864061	0.000599704
MLLT3	0.857622	0.0740577
TM6SF1	0.856784	0.000475544
PDGFRL	0.852565	0.0328555
FKBP7	0.849421	2.93871e-06
PPP1R15A	0.845623	0.00187956
TNFRSF12A	0.841964	0.000268841
IFT57	0.838712	0.0221635
HDDC2	0.837149	0.00174203
TASP1	0.832899	0.0960103
DDHD1	0.830286	2.91614e-06
PFKFB3	0.827702	3.22232e-06
PKIA	0.826065	1.22122e-07
ZNF503	0.826054	0.0615883
FLJ46906	0.826034	0.0130842
SLC38A1	0.825495	0.00109017
PCSK6	0.825401	0.000176525
HBEGF	0.822981	7.75461e-10
PSD3	0.822418	0.0170423
BPGM	0.822128	0.00177145
PLAUR	0.821586	2.59484e-10
SALL1	0.817826	0.0182974
PDE4DIP	0.815605	0.00458072
LRP3	0.815277	0.00721738
CLU	0.81419	0.0013589
PCNXL2	0.807075	0.000119309
TIPARP	0.804677	0.0269992
PRKAB2	0.802502	0.0377217
UHMK1	0.801843	3.71952e-05
FOSL1	0.799178	0.0456533
TFPI2	0.798744	0.000537063
MFAP2	0.795556	1.62673e-05
ZNF215	0.789051	0.00420383
ADCY4	0.786636	0.0376449
VEPH1	0.785948	4.47919e-07
MGST1	0.782494	0.0062601
MALL	0.778741	0.000289005
PRKACB	0.778152	2.73531e-05
LCP2	0.772272	0.0163996
LPPR2	0.772036	0.000538987
DPYSL3	0.769604	8.20469e-06
NABP1	0.768919	0.000617346
RRAS	0.768788	0.000490461
ADD2	0.768764	0.0296274
WDR41	0.767158	0.000932585
CERCAM	0.766493	0.00574979
SPTBN2	0.765125	0.0671003
SCARNA9L	0.764991	0.0386512
RNASET2	0.763367	8.69455e-05
PAQR3	0.762918	0.000320023
EIF5A2	0.762021	0.0501678
TMPPE	0.761987	0.0608689
BHLHE40	0.761018	2.28652e-07
SIPA1L1	0.758524	0.0734594
MYOF	0.758136	4.8892e-05
PROX1	0.756761	0.0800208
KITLG	0.755871	0.000535378
VCL	0.755271	0.0821865
ASAH2B	0.755072	0.0333948
FNDC4	0.753662	0.0114159
SRPX	0.752653	3.58298e-09
RRP12	0.751391	0.00129276
USP18	0.7512	0.000979027
PYGL	0.74999	3.07829e-05
ROR1	0.749507	0.0251745
TRIM36	0.748601	0.0683832
FAM46A	0.748294	0.0447944
SNX11	0.746457	0.0234428
PARD3B	0.745581	0.00174203
KDELR3	0.744982	0.00274531
COL5A1	0.74386	5.28023e-05
C5orf30	0.738373	0.0843829
IL32	0.73607	2.656e-05
IMPDH1	0.733178	1.74651e-05
NDUFB3	0.731027	0.0571173
NPM3	0.730658	0.00160895
SERPINB9	0.729518	1.85401e-08
VAV2	0.729441	9.68037e-06
UFM1	0.72567	0.0961253
SMAD3	0.724738	0.000389257
SMUG1	0.724727	0.0702733
MAN2A2	0.722817	0.00902108
PHLDA2	0.72226	0.00242648
DHRS7	0.721217	0.0109999
ZNF175	0.721117	0.0291788
PTPRU	0.719929	0.0844915
TRIB1	0.719037	0.000260951
PTS	0.718723	0.000149292
EML2	0.718407	0.0136819
TLR4	0.717064	3.62098e-05
CTGF	0.71458	0.000945569
POLR2F	0.71363	8.52109e-07
RABEPK	0.709806	0.0003191
COTL1	0.709672	7.05664e-09
VKORC1L1	0.708527	3.18387e-05
GLCE	0.70826	0.000182528
ITGAV	0.707404	1.44238e-05
LSAMP	0.701915	0.00924426
FAM206A	0.701636	0.0322037
DGCR6	0.701187	0.0607245
ELOF1	0.699959	0.00064859
EFR3B	0.698281	0.0326846
SIGMAR1	0.697349	0.0021272
JAG1	0.696244	0.00200787
PYCR1	0.694922	0.0015365
ZNF259	0.693575	0.054116
GBP4	0.693376	0.0730438
STMN3	0.692365	0.0718779
RPL23AP7	0.691395	0.0112272
NPL	0.691395	0.09505
SOGA2	0.689835	0.00111124
ITGA3	0.688521	0.000563832
TAF13	0.685862	7.37377e-07
PGRMC2	0.685749	0.000149292
MAP7D3	0.685062	0.0143946
LEPREL4	0.684883	4.34938e-05
NOP16	0.684799	0.000895678
COX20	0.684475	6.40325e-05
CCM2	0.68356	0.0051434
ARMCX5	0.680474	0.0844915
APLNR	0.676445	0.0239144
PTPLA	0.675162	0.000487456
CD276	0.672265	0.00618696
RPLP0	0.671458	4.03704e-08
ANXA3	0.671039	0.0084103
SIRPA	0.67057	0.055571
ANKRD17	0.669993	0.00909457
PPP2R5B	0.667022	0.0200375
BAMBI	0.666139	0.0470994
CYSLTR1	0.665368	0.0554118
CSRNP1	0.665264	0.0178286
SLC39A13	0.664056	0.00137684
SLC27A3	0.663427	8.44448e-06
SERP1	0.662525	0.00524481
ATP13A3	0.662504	0.00161633
APLN	0.662435	0.000458404
FKBP14	0.661408	1.70995e-05
NEDD9	0.660565	0.00597084
MLLT11	0.658545	0.000179337
GPR126	0.657761	0.0221948
CHPT1	0.655748	0.0148676
HN1	0.655041	3.0263e-05
PRSS23	0.65498	0.00379862
HIGD1A	0.652363	0.000205749
SLC44A1	0.650452	0.000856781
OLFML3	0.649988	0.00852993
PVRL3	0.649324	0.000124055
ENC1	0.649144	1.08401e-06
DOCK7	0.647196	0.0319499
XYLT1	0.646808	0.00765876
MIPEP	0.646408	0.0168985
COL6A1	0.645413	0.0181157
CENPV	0.63865	0.089543
IDS	0.635142	0.00403246
TPM1	0.633368	0.000762008
RCN1	0.633253	0.000131467
ZMAT3	0.628529	0.0107554
PERP	0.627534	0.042864
YIPF5	0.627129	4.47919e-07
CCRN4L	0.626542	0.00828202
KIT	0.626052	0.0190134
PFKP	0.623138	2.96522e-05
AGPAT3	0.621989	0.00161633
CCND1	0.620803	0.00232787
STAB1	0.620179	0.000353838
NCOR2	0.619642	0.000135447
FAM173A	0.619099	0.0681896
RNF121	0.618785	0.0151832
SOX11	0.617543	0.0042356
ALG11	0.61736	0.0129944
EMC7	0.617307	6.46897e-06
PGAP1	0.617248	0.00333776
SH3KBP1	0.617229	0.0109194
RUSC2	0.616303	0.00208782
B4GALT2	0.615937	0.000317161
FAM20C	0.614741	0.0734594
RAPGEF6	0.613473	0.0818777
FAM126B	0.61144	0.00132295
APOBEC3C	0.611301	0.002903
MYO5A	0.61042	0.000175645
NOSTRIN	0.609266	0.0265699
LIMS3L	0.609081	0.00684246
EPDR1	0.608622	0.0380742
NT5E	0.607333	2.88204e-05
CALU	0.606559	7.18312e-05
MAFK	0.606433	0.0119913
RHOBTB3	0.606276	0.000591906
UBASH3B	0.605994	0.0145321
TMA7	0.604952	0.0010326
EEF1B2	0.602803	2.65067e-05
C11orf24	0.602248	0.00872219
RAB23	0.601253	0.0850984
GUK1	0.599718	0.0706398
S100A10	0.599617	0.000699298
FZD8	0.595234	0.0346333
ACVR1	0.592448	0.000456644
SMPD1	0.591392	0.000803037
USP12	0.589612	0.000617346
DFNA5	0.589383	0.0407429
BACH1	0.588975	0.0244275
MRPS25	0.588665	0.0311711
LSM4	0.587615	0.000842346
APLP2	0.587398	0.0338582
TTLL7	0.585597	0.0348566
CREG1	0.581738	0.0661754
CDR1	0.581716	0.00262528
SOLH	0.581708	0.0567042
NPR2	0.581357	0.0881081
MAP3K1	0.581232	0.0419613
PRDX6	0.58042	4.8892e-05
P4HA2	0.580114	0.042864
DNASE1L1	0.580087	0.0105612
RPS18	0.579401	0.00179258
UQCRHL	0.578054	0.0433643
UQCRH	0.577677	0.00618817
C9orf72	0.577621	0.095031
ELOVL1	0.577521	3.8811e-05
NR2F2	0.577436	0.0533188
SMURF2	0.576383	0.0016265
FRMD8	0.574953	0.00526724
YAE1D1	0.5741	0.0305761
NCBP2	0.573208	0.000617346
AMMECR1	0.571407	0.0629974
EEA1	0.570282	0.0120272
TMEM192	0.569567	0.00903704
CDKN1A	0.568325	0.000143604
SULF2	0.568286	0.00387859
RPS27	0.567854	0.000339924
PCDH17	0.567041	0.00229439
EPB41	0.566602	0.0249964
GNA14	0.562514	0.0290952
DPH3	0.561253	0.0023249
KIAA1609	0.559987	0.0103047
C1GALT1	0.55973	0.0041087
RTN4	0.557904	0.0013749
RPS12	0.557213	0.000198163
PIEZO2	0.55629	0.00213814
TRNP1	0.555297	0.0182506
SETD7	0.554031	0.0005831
EFEMP1	0.553023	0.0718183
TSPAN5	0.551758	0.0257671
TM7SF3	0.551076	0.00200928
PTPRF	0.550904	0.000209065
SERPINB8	0.548357	0.0368589
TMEM117	0.548086	0.0508243
VMP1	0.545582	0.00689317
FNBP1	-0.546311	0.00791184
SETX	-0.5478	0.0085732
CDK11A	-0.547979	0.0534699
CMIP	-0.548545	0.00105297
PPT2	-0.551541	0.0111876
CTDSP1	-0.552148	0.0002349
TEAD2	-0.552186	0.0143251
TTI1	-0.552753	0.0947272
FOXO1	-0.552772	0.0945
DCPS	-0.553241	0.0164473
KDM3A	-0.553535	0.00968557
HIST2H2AB	-0.553738	0.0641649
ITGB3BP	-0.554493	0.0912614
WASF1	-0.555056	0.0613559
ALDH9A1	-0.555269	8.69455e-05
SHISA4	-0.555381	0.0930391
TAF6L	-0.55618	0.0674736
EXOSC8	-0.556566	0.00744682
WNT5A	-0.557176	0.0549531
HECTD2	-0.559129	0.0110088
SOX12	-0.559137	0.0219182
ZNF785	-0.559377	0.0513378
GRB10	-0.559622	0.00131042
PTK7	-0.560229	0.0369332
ZC3HAV1L	-0.560925	0.00848684
ZNF664	-0.562069	0.040985
SPATA5	-0.56224	0.0830008
GIMAP4	-0.562537	3.82897e-05
PHC1	-0.562564	0.049389
REL	-0.562599	0.00574359
MAGEF1	-0.562689	0.0546668
NTHL1	-0.563264	0.0815157
LPCAT2	-0.564189	0.000204554
ZNF362	-0.564646	0.00378584
ACADM	-0.565223	0.013932
MVD	-0.567053	0.00604491
KNTC1	-0.568999	0.0108028
MGC16025	-0.56924	0.0544889
CENPQ	-0.569597	0.0536079
TRIM47	-0.571478	0.0296647
SNRPA	-0.571768	0.0118448
C7orf55	-0.572894	0.015448
DSP	-0.573247	0.00938075
RFC3	-0.574398	0.0977677
FCGRT	-0.574552	0.000375148
CPM	-0.574714	0.00925973
CKAP2	-0.576063	0.00696149
CTNS	-0.576309	0.047456
SIPA1	-0.576684	0.00228605
MSMP	-0.57759	0.0026659
SATB1	-0.580427	0.043569
UBE3B	-0.580988	0.00597084
APEX2	-0.582066	0.0758025
ZNF223	-0.582147	0.0566383
FLJ34503	-0.583345	0.0799449
AGRN	-0.584462	0.00197773
RPL23AP32	-0.584862	0.00845327
C1orf54	-0.585622	0.0104304
OSMR	-0.587958	0.00435439
TTC28	-0.58914	0.00206721
CASKIN2	-0.589153	0.0222727
COMMD4	-0.590121	0.00376768
CHST7	-0.590222	0.0645422
HIST1H2BD	-0.592403	0.05522
ZNF768	-0.592921	0.00795638
HID1	-0.593581	0.00606736
PALD1	-0.593804	0.00491669
OFD1	-0.594285	0.0832279
USP6NL	-0.596265	0.00188548
FUK	-0.59663	0.0859075
SLC6A6	-0.596736	0.060314
ZNF711	-0.596922	0.0488007
NUDT10	-0.599965	0.0972621
PELI2	-0.600526	0.0804526
ARGLU1	-0.601709	0.0027042
ADRBK1	-0.603317	0.0471571
ALDH16A1	-0.604227	0.074856
RNF144B	-0.604803	0.00593088
GMNN	-0.605138	0.078365
LXN	-0.606234	0.0871259
CENPN	-0.606698	0.0305338
KLC4	-0.608	0.0425813
MERTK	-0.608266	0.0166933
CDKN1B	-0.608424	0.0152365
USP1	-0.610957	0.0661754
ZFYVE1	-0.613025	0.0757169
UNC5B	-0.613568	0.0065608
GAB1	-0.614182	0.00686532
FBXO25	-0.615914	0.0157903
LIG1	-0.616014	0.000789188
SLU7	-0.617053	0.000377169
BCAP31	-0.617962	0.0903521
STARD9	-0.618467	0.0769712
KIAA1671	-0.619064	0.00041909
ARL17A	-0.619845	0.0778542
FLJ27354	-0.619985	0.0461658
CPT1A	-0.620107	0.0148244
ICOSLG	-0.620318	0.0151168
TTC31	-0.621116	0.0137365
ATG14	-0.622013	0.0409818
NCAPG2	-0.622311	0.0551778
ASPHD2	-0.623484	0.0242866
CYYR1	-0.623586	0.0173507
DISC1	-0.624044	0.0134857
CD40	-0.624104	0.0120519
VPS39	-0.624107	0.00432297
YPEL1	-0.625168	0.095031
LRRC4	-0.627499	0.042864
CCNB1	-0.628219	0.0977677
NOVA2	-0.628423	7.45035e-06
AFAP1L1	-0.628583	0.0023249
GLYCTK	-0.629069	0.0681896
EZH2	-0.629133	0.0219242
KIF1B	-0.629267	0.0103047
TPX2	-0.629732	0.0636797
OIT3	-0.629762	0.0918276
IVNS1ABP	-0.6305	0.0157231
TAF1C	-0.630748	0.00177066
TSEN54	-0.630762	0.033438
DHFR	-0.630997	0.00869981
EXOSC1	-0.631205	0.00105188
SETDB2	-0.632513	0.0430741
DGCR14	-0.633778	0.0201488
RPS6KA2	-0.634049	0.000930467
NPEPL1	-0.634403	0.0128456
FANCG	-0.63777	0.0537271
NRDE2	-0.638501	0.00530575
SPOP	-0.639306	0.0738214
PPP1R13B	-0.639935	0.00442888
C2CD4B	-0.641863	0.0294922
TTC38	-0.642463	0.0233447
PRR5L	-0.644789	0.00241385
AGFG2	-0.645659	0.01724
CIR1	-0.646038	0.00279775
RBM48	-0.647076	0.0764272
SGSM2	-0.648562	0.00281376
RARG	-0.649731	0.0762954
LOC285074	-0.649843	0.0282939
C10orf47	-0.650912	0.031328
FAM198B	-0.651442	2.57183e-05
TBKBP1	-0.652402	0.000251845
DYRK1B	-0.652483	0.012538
HMOX1	-0.6526	0.00434295
MYO18A	-0.652912	0.0245789
GPR137C	-0.653226	0.0924219
HIST1H4L	-0.653446	0.0145316
MLF1	-0.653643	0.0201838
MCCC2	-0.654095	0.00155968
TSC22D3	-0.654522	0.000289005
C11orf31	-0.660141	0.000682946
CCDC111	-0.660219	0.0530079
CORO6	-0.661071	0.0885294
FBXL20	-0.661857	0.0334402
ITPR3	-0.661988	0.000943886
DHPS	-0.66312	0.0377217
TTC30A	-0.666772	0.0861518
MTMR9LP	-0.668642	0.000817733
JPH1	-0.668981	0.00388885
DNMT3A	-0.669947	0.0532632
SLC44A2	-0.670147	6.39276e-06
ZNF154	-0.670356	0.00765876
RAMP2	-0.670661	8.20469e-06
HIST1H1D	-0.670759	0.0387807
MARCH8	-0.670827	0.0135383
ALPK3	-0.67196	0.0697179
HIST2H2BE	-0.672213	0.0139469
C1orf21	-0.674351	0.0691687
MCM4	-0.674546	0.0666996
OBSL1	-0.67604	0.0147785
MMRN1	-0.676462	0.0196347
LIFR	-0.677759	0.0445896
ETV5	-0.678917	0.00536249
DSTYK	-0.679244	0.0544144
SULT1C4	-0.679274	0.0359731
FES	-0.680034	0.0111876
ADAMTS9	-0.680422	0.0169249
SGIP1	-0.680736	0.0621913
CIT	-0.681972	0.0397335
WDR48	-0.682132	0.00320154
CENPI	-0.682753	0.0109922
HSPB11	-0.684815	0.000240913
ZNF782	-0.685043	0.0143946
TMCC3	-0.686093	0.00242053
ARHGAP12	-0.688201	0.0831722
TMEM88	-0.688284	0.0119455
ID2	-0.688346	0.0200375
HSD17B7	-0.689021	0.0395395
SOX13	-0.690097	0.024083
CDC7	-0.691262	0.0418128
BST1	-0.691542	0.0421374
PSIP1	-0.69198	0.000726394
C19orf66	-0.692322	0.032416
SORT1	-0.692537	2.51946e-06
CSF2RB	-0.694822	0.0290952
ETV1	-0.695056	0.0599685
SHMT1	-0.695331	0.0850564
KIF4A	-0.695352	0.0346347
PKP4	-0.695511	0.00670202
OTUD1	-0.695857	0.0893531
CECR2	-0.697318	0.00443557
NCAPD2	-0.697367	0.00980899
SERINC5	-0.697997	0.0280127
RABGAP1	-0.698872	1.95691e-06
BRAT1	-0.698943	0.0025833
ZNRF2	-0.699148	0.0362957
PHF16	-0.700039	0.0107557
MCM6	-0.701428	0.000225676
CREBRF	-0.703123	0.00320847
N4BP2L2	-0.703883	0.0461658
PTP4A3	-0.70453	0.0190042
IRF2BP2	-0.705112	0.000278725
REPIN1	-0.705381	0.0118475
ANGPTL2	-0.705728	0.0875575
PRTFDC1	-0.708657	0.0939716
MGC16121	-0.709908	0.0914709
HIST1H2BI	-0.710307	0.068419
BUB1	-0.711142	0.065239
SHC2	-0.711232	0.00290338
TMPO	-0.711482	0.013953
FOXO4	-0.711675	0.0918276
ZBTB46	-0.71197	0.0231573
TANK	-0.713502	0.0612662
C20orf72	-0.713502	0.0212988
HIST1H3E	-0.713974	0.0164473
RPL22L1	-0.715483	0.00166309
GSE1	-0.718099	0.0412137
POLD1	-0.718222	0.0369332
HIST1H3G	-0.720158	0.0276238
KLHDC2	-0.720977	0.00160895
CADM4	-0.722309	0.0232311
CARD8	-0.72232	5.85457e-06
APBB2	-0.722786	0.0210173
ZNF366	-0.725792	0.000204554
MYO1B	-0.727204	3.40028e-05
RRM2	-0.727438	0.0104219
FERMT3	-0.72795	0.0696389
CDC6	-0.728267	0.0384642
TGFBR3	-0.728634	0.000151425
PINK1	-0.730413	0.000240913
MMAB	-0.730466	0.0718183
WDSUB1	-0.73063	0.0250423
PCDHB13	-0.730668	0.0002349
HAUS4	-0.730868	0.0280397
LZTR1	-0.731761	2.42303e-05
KBTBD4	-0.733259	0.051921
MET	-0.73403	0.0616779
TRAIP	-0.734745	0.0558637
HIP1R	-0.735827	1.15872e-06
RBPMS2	-0.738798	0.000282255
KIAA1009	-0.739594	0.00800705
ZFYVE27	-0.739607	0.0756468
PEG10	-0.741003	7.27479e-06
ABTB1	-0.741296	0.0620586
GGA2	-0.74307	0.000963685
ZNF251	-0.745823	0.0626067
CCDC130	-0.746178	0.0189433
EFNA1	-0.746522	4.65762e-06
ATP11C	-0.746938	6.34773e-09
CD34	-0.747045	2.62504e-07
ITGA9	-0.747399	0.00119631
FAM214A	-0.74893	0.00467198
EPB41L5	-0.751205	6.0567e-05
FBXL7	-0.752474	4.22112e-05
YPEL3	-0.753069	0.000256012
PCDHGB7	-0.753112	0.00122077
VEGFC	-0.75427	0.0118405
SNX24	-0.754852	0.0308245
COG4	-0.755317	0.00745334
EFNB2	-0.756586	3.04341e-06
PPP1R26	-0.756882	0.0068932
BTBD3	-0.757576	0.000143508
PRUNE	-0.75864	0.00677297
BCL2L11	-0.762562	0.0734594
PCDHB12	-0.764367	0.0193627
PLCL1	-0.764599	0.000154679
SEPSECS	-0.767565	0.0519281
TRO	-0.768894	0.00136384
KCNA6	-0.769035	0.000496202
FAM100A	-0.770131	1.08401e-06
PTCHD4	-0.773566	7.16027e-08
ACAT2	-0.774271	9.13256e-05
ITGA10	-0.775703	0.00892929
ANKZF1	-0.776921	0.0170905
TJP1	-0.778012	1.28042e-08
MVK	-0.780576	0.0080629
HELLS	-0.781894	0.0250928
CECR6	-0.783147	1.52597e-05
HIST1H4A	-0.783671	0.0243148
COA3	-0.785672	0.0229372
MED12	-0.785778	0.00152405
MGC39372	-0.787501	0.00283211
MYBL2	-0.788295	0.0229872
GSG2	-0.788547	0.0313511
HS6ST1	-0.789212	0.000988957
ATAD2	-0.789877	0.0370493
RAD51AP1	-0.790199	0.0632419
CDC20	-0.790438	0.0511081
CTSF	-0.792419	0.013953
SLC9A3R1	-0.796384	0.0160203
PCDHGB8P	-0.797655	0.00706173
PREX1	-0.799836	1.08159e-05
SPRY3	-0.801358	0.0031197
KIF13A	-0.801488	0.0684813
PLCXD1	-0.801728	0.00604416
EGFL8	-0.801861	0.0403431
EIF4E3	-0.80284	0.00127285
SLC16A5	-0.803009	0.0845363
C1orf112	-0.803862	0.0661422
HOXB4	-0.804107	0.000202872
HNMT	-0.804636	0.00852214
HSP90AB2P	-0.806112	0.0734594
ZNF212	-0.806233	0.0477249
FAM117B	-0.809895	0.0875658
PCLO	-0.811913	0.0783678
CARD10	-0.81217	0.0831722
MN1	-0.813746	0.00693105
ELMO1	-0.814492	0.00257381
RAD51	-0.816301	0.00241385
ZNF395	-0.817549	0.0322037
LDB2	-0.819793	1.08107e-06
SMTN	-0.821621	1.61282e-05
ACTR5	-0.822753	0.0249172
RXRA	-0.822754	0.012145
HDAC5	-0.823783	1.42876e-05
LOC650623	-0.824037	0.0286129
CGNL1	-0.824349	0.000506563
CAPN5	-0.826928	0.0998367
TIMELESS	-0.829111	0.00228605
IQCK	-0.829219	0.00171542
PIK3C2B	-0.830338	1.01992e-05
RAPGEF3	-0.834186	6.5088e-05
FAM78A	-0.834749	0.00214189
LOC100507331	-0.835109	0.102141
OR2A20P	-0.835666	0.0996968
BAG1	-0.836549	5.50671e-06
SOX18	-0.837056	7.84469e-05
PAPSS1	-0.837172	8.33066e-07
FAM83D	-0.841552	0.00871069
ETS1	-0.843783	0.00010202
TK1	-0.843789	0.00507748
LMNB1	-0.844105	0.00745334
LOC643733	-0.844426	0.000538987
USHBP1	-0.845088	0.000112812
FAM171A2	-0.84541	5.18679e-06
AFAP1L2	-0.846304	0.0361492
MIS18A	-0.846822	0.0895106
SEMA4C	-0.851445	2.46167e-10
FAM111A	-0.851583	2.93539e-05
TET1	-0.851752	0.0341498
LACE1	-0.854825	0.0977677
PLXDC2	-0.855206	0.00347836
GPR162	-0.857193	0.0412271
CABLES2	-0.860999	0.0299107
RAMP2-AS1	-0.862806	0.0756468
WDR62	-0.866044	0.0546817
HSPBAP1	-0.866869	0.0105968
ING4	-0.867373	3.91009e-05
TMEM173	-0.867495	9.88329e-05
LDLRAP1	-0.868447	0.000278725
PNPLA3	-0.868866	0.0316567
CSRP2	-0.868872	0.000330169
ARHGEF6	-0.869956	0.0104768
PARP14	-0.871641	0.000144805
BTG1	-0.873116	3.81119e-10
FBLN1	-0.874403	0.0674736
AMOT	-0.87474	0.0182674
CALCOCO1	-0.877573	0.000255182
ORC1	-0.881841	0.101795
PREX2	-0.882462	0.000249467
TMC7	-0.884704	0.0112272
CDK19	-0.884762	2.15171e-06
LOC100128531	-0.885208	0.0338301
EFNA5	-0.885484	0.000134755
SIGIRR	-0.88632	0.00843662
GPR146	-0.887045	0.0280397
SPINK5	-0.892808	0.0244684
IQGAP3	-0.896593	0.0342017
SEMA6C	-0.897354	1.79985e-06
TTC30B	-0.899172	0.0472808
ABCG2	-0.900028	0.00015447
ZFP36L2	-0.900768	0.0015365
CHST15	-0.901765	0.00242053
LAMA4	-0.9031	9.13852e-08
LIMCH1	-0.904526	2.17098e-05
RASSF5	-0.906845	0.0238894
LRIG3	-0.907235	1.88911e-07
MECOM	-0.907251	0.0026659
DLL4	-0.912762	0.00014919
SETBP1	-0.913762	1.46676e-06
RBM38	-0.917462	0.0419613
SLC2A1	-0.92039	4.49324e-08
BACE2	-0.926623	3.57552e-11
GAS1	-0.927245	0.103327
ZXDA	-0.928789	0.0963737
RNASE1	-0.929939	0.000482101
PCDHB8	-0.930689	0.0459919
TSPY26P	-0.933097	0.0575567
FAM117A	-0.933549	0.00490581
ACER2	-0.934136	9.30787e-09
NCAPH	-0.938145	0.0229872
FAM100B	-0.939577	1.50827e-05
SEMA6B	-0.940508	5.10209e-08
DCC	-0.947592	0.0611613
GPRC5B	-0.948237	1.74444e-06
TCP11L2	-0.94882	0.00957363
NEK2	-0.951768	0.0423882
MMP25	-0.95277	0.00821176
SLC1A4	-0.954333	1.65965e-06
TAS2R4	-0.956169	0.0913272
CLIP3	-0.956718	2.75095e-07
ABLIM1	-0.957971	4.63389e-05
TFAP4	-0.960701	0.014251
C20orf160	-0.962495	3.99684e-05
PIK3IP1	-0.962818	0.0155075
HIST1H3C	-0.963519	0.0830887
CD55	-0.964713	0.00670481
LOC401164	-0.966422	0.00793879
PHLPP1	-0.966921	0.031601
PALM	-0.967779	6.97325e-07
ELK3	-0.969162	7.85471e-13
FAM26E	-0.970923	2.42193e-05
HOXD1	-0.975431	3.0251e-07
EXOC3L2	-0.977139	4.38851e-05
KALRN	-0.978394	0.000432223
NEIL1	-0.982515	0.0138416
CDC45	-0.987404	0.00283707
MCM10	-0.987815	0.0178286
EXO1	-0.989563	0.0225724
NOTCH3	-0.989592	0.00252713
RNASE10	-0.989832	0.101333
HOXD-AS1	-0.992503	3.58298e-09
CFLAR	-0.995625	3.27825e-14
ZSCAN16	-0.995935	0.0103047
CDC42EP5	-0.997979	0.000895678
SYNE2	-1.00236	0.0534699
AFG3L1P	-1.0041	0.0613129
TACR1	-1.00432	0.000330169
DSCC1	-1.00688	0.0377217
TXNDC16	-1.00833	0.0114368
RPA4	-1.00947	0.00356964
NRARP	-1.00961	5.25659e-10
CCDC8	-1.01194	0.0904621
KLF11	-1.01315	6.83408e-06
GNG7	-1.01415	0.000372055
SYT11	-1.01883	1.0983e-07
PLCD1	-1.02288	0.000306973
DBNDD1	-1.02298	1.81542e-05
ABTB2	-1.02583	0.00134408
LRRC16A	-1.03401	0.0196262
TCF19	-1.03836	0.0161587
NDRG2	-1.04232	2.57901e-06
ITPR1	-1.04892	0.000124055
ADHFE1	-1.05071	0.0282992
A2M	-1.0521	4.07165e-05
HIST1H3A	-1.05531	6.25511e-06
CDKN2C	-1.05585	0.0734594
THY1	-1.05864	1.37874e-09
UBE2L6	-1.05902	0.0717122
SOX5	-1.07161	0.0534699
EMCN	-1.07355	0.059862
SEPT5	-1.0773	0.0230846
NCALD	-1.07844	3.98828e-06
SEPP1	-1.08084	6.2249e-07
OCLN	-1.08144	0.00155964
MAP3K7	-1.0843	0.104145
ACP5	-1.08847	0.00980466
AUNIP	-1.09015	0.0219242
CREB3L4	-1.0917	0.0352403
OR10S1	-1.09246	0.0848506
BMP4	-1.09604	2.02127e-05
SLC45A4	-1.09652	5.1904e-06
RFTN2	-1.09888	1.88818e-06
RAPGEF4	-1.10254	0.0324592
HRASLS	-1.11057	0.101391
RENBP	-1.11066	0.00265477
ARHGEF37	-1.11075	0.000487456
MOB3C	-1.11083	3.30784e-07
OR2A9P	-1.11105	0.0577235
TNFRSF1B	-1.11199	2.63422e-14
CEP68	-1.11228	9.26608e-08
ADCK3	-1.11237	0.0232391
RAPGEF2	-1.12208	0.0866071
KIF22	-1.12235	0.0530079
CXCR4	-1.12475	0.0180087
YAP1	-1.12776	7.9509e-16
UNC13A	-1.12857	0.00784857
JMY	-1.12991	0.0078334
FAM124B	-1.13131	6.9689e-08
IGFBP6	-1.13179	0.00013052
PARPBP	-1.1339	0.00289644
PDK2	-1.1343	9.02883e-09
EXD3	-1.14404	0.0278747
RMI2	-1.14438	0.00872219
VASH1	-1.14661	6.26188e-09
GSN	-1.14682	3.52603e-06
DENND2C	-1.1469	0.0238894
TMEM53	-1.14767	0.00220142
CASP10	-1.14944	3.64913e-07
VWF	-1.15034	0.0201146
IGFBP1	-1.15111	1.15785e-06
SLC4A4	-1.15239	0.0456576
NYNRIN	-1.15419	0.0164471
FRAT1	-1.15957	0.0416821
RND2	-1.15973	0.0738897
THSD7A	-1.1658	5.90244e-12
FOXC1	-1.16875	0.000135447
NRG1	-1.17204	0.000988957
FCN3	-1.17371	0.0117073
ARHGAP26	-1.17518	0.0691687
C3orf67	-1.1767	0.0517752
CD97	-1.17755	0.0178888
ADCY1	-1.18062	0.0445862
OR13H1	-1.18139	0.082298
CAPG	-1.1909	2.48087e-06
ARHGAP4	-1.19268	0.00109362
SPP1	-1.19435	0.0151168
KLF9	-1.19626	0.016084
HSD3B7	-1.19784	0.0091621
ZNF222	-1.20112	0.0435606
GSDMD	-1.20226	9.60018e-09
HSPA2	-1.2026	0.0478327
GPR21	-1.20295	5.63301e-05
APOE	-1.20889	0.0830887
SLC43A3	-1.21124	3.19794e-13
RILPL2	-1.2123	0.0369332
RAD54L	-1.21401	0.0935664
BMF	-1.21504	9.00403e-06
FOXN3	-1.23107	0.00193268
KLHL24	-1.24215	5.60589e-06
RTKN	-1.2472	0.000282255
CAT	-1.24981	4.06633e-07
ERO1LB	-1.25015	0.000937191
CA11	-1.25147	0.00191139
BDH1	-1.26056	0.0601001
PBX1	-1.26613	2.20032e-14
ELFN1	-1.27342	3.8282e-05
ABCG1	-1.27461	0.0937146
SPC25	-1.28264	8.14786e-05
PRICKLE4	-1.28435	0.0168498
LOC400927	-1.29084	0.0683562
ZIC3	-1.29231	8.66254e-07
PDCD4	-1.29496	3.08188e-13
HVCN1	-1.30214	0.00387943
EVL	-1.30637	0.0274413
MRS2P2	-1.31257	0.061435
PRKCDBP	-1.3186	2.88811e-25
KLHL14	-1.32128	0.0641649
HLA-B	-1.32616	3.73779e-09
PURG	-1.32734	5.72894e-07
PIM1	-1.33123	0.000228522
MXD3	-1.33307	0.00364392
FXYD6	-1.34761	0.00113968
CCDC88C	-1.35213	8.9332e-11
RHPN1	-1.35426	0.030977
OAZ2	-1.36156	0.00109356
INPP5D	-1.36234	4.78882e-12
IRAK3	-1.36636	0.094147
ZBED1	-1.36806	0.00833643
PLVAP	-1.37918	3.01634e-29
KCNE3	-1.38155	0.00852993
KL	-1.38335	7.29526e-08
EGLN3	-1.39273	4.96446e-10
DAPK2	-1.39411	0.00216037
ASB9	-1.3944	0.0943269
MAP3K9	-1.39545	0.0694612
CPT1C	-1.40351	7.60912e-09
CPXM2	-1.40391	8.67738e-06
GJA5	-1.41269	0.0533188
ARL15	-1.42102	0.000182528
C10orf11	-1.42298	0.0322687
HIF3A	-1.42479	3.88126e-08
CYP1A1	-1.42828	3.80386e-13
ADORA2A	-1.43174	3.0497e-08
HIST1H2BB	-1.43855	0.026282
C1orf115	-1.44857	0.00968446
SLCO3A1	-1.45424	3.52603e-06
TUBA4A	-1.45794	2.06602e-07
CXXC5	-1.45929	4.42746e-07
RNF220	-1.46416	4.51081e-07
MACROD1	-1.46797	0.0534699
RGS3	-1.47298	0.0373388
TNFRSF11A	-1.47747	0.00277454
KIF17	-1.4853	0.0149148
INSR	-1.48999	7.42671e-07
DENND2A	-1.49234	0.0164473
FAM84B	-1.49679	2.38249e-08
PCDHA9	-1.50307	0.0264871
KCNH7	-1.50388	0.0350887
IGFBP3	-1.50527	0.00544293
PRRT2	-1.51033	0.0212994
CPNE5	-1.51581	1.56307e-07
TMEM45B	-1.51583	0.0362957
RASL10B	-1.51846	0.0333392
SRY	-1.52162	0.036781
D21S2088E	-1.52967	0.00824027
NXN	-1.5306	1.53184e-07
COLEC12	-1.53248	1.02048e-13
GJA4	-1.53824	2.73531e-09
TSPAN7	-1.5391	1.81726e-15
LBX2-AS1	-1.54418	0.000265019
TMC8	-1.55294	0.0015365
C10orf54	-1.55299	0.00197773
SPINT2	-1.57319	0.00538501
FILIP1	-1.57626	1.84651e-22
GIPC3	-1.58699	2.86238e-14
GPC4	-1.58709	2.9518e-11
SESN3	-1.59665	2.89454e-06
CLDN5	-1.61152	0.00103417
NUP62CL	-1.61331	0.017001
OR2A42	-1.61481	0.0580721
LINC00176	-1.61625	0.0992579
ARHGEF5	-1.62526	0.0722437
PDK4	-1.63584	0.000265884
NTN4	-1.63809	3.16676e-14
TTYH2	-1.64072	0.0278694
CDA	-1.64115	0.0346258
BEND4	-1.6422	4.49086e-10
NPY1R	-1.65901	0.0661754
SLIT3	-1.66239	0.00177543
FAM211B	-1.66331	0.0264098
MYO5C	-1.67525	3.51922e-05
IL3RA	-1.67665	2.58718e-11
HAPLN3	-1.69667	0.000522301
HEY2	-1.69783	9.90252e-12
ADCYAP1R1	-1.70259	0.0200375
SEMA5A	-1.70292	7.92139e-12
DBP	-1.71055	0.0626067
PDE7B	-1.71562	7.49492e-10
TMEM178A	-1.72057	7.74707e-08
GPR32	-1.72262	0.0713917
MYO7A	-1.72278	0.00043191
FZD2	-1.73082	0.0311281
TSPAN2	-1.73087	0.000575759
IGFBP7	-1.73365	9.90556e-14
ANO2	-1.75418	0.0764689
AATK	-1.75838	0.00265647
ENPP2	-1.76153	4.40313e-16
COMT	-1.76558	2.01649e-05
AQP1	-1.78016	0.00197773
MB21D1	-1.7858	0.00599509
GREB1	-1.79342	5.87424e-06
NIPSNAP3B	-1.8113	0.00189315
MZF1	-1.81597	0.0746434
CCDC3	-1.82342	6.29001e-38
CHRM3	-1.82456	2.74071e-10
C10orf128	-1.83052	0.000206846
SERPING1	-1.83335	2.83396e-09
RTN4RL2	-1.85087	0.0546604
LINC00086	-1.853	0.014023
MCTP1	-1.85607	1.48396e-14
SAT1	-1.85895	3.64181e-13
PCDHGA11	-1.86215	0.000205957
COL15A1	-1.89533	9.92985e-18
ZIC2	-1.8999	0.00902577
BGN	-1.90146	3.63496e-06
KCNN3	-1.91871	0.00270829
RPS6KA5	-1.92873	1.11167e-06
BTNL9	-1.93955	9.92697e-21
LOC100505795	-1.94883	0.0379714
SIRPB2	-1.97763	0.0690919
SIX1	-1.98056	0.00059669
PLCG2	-1.98083	0.00195324
PSMB8	-1.98174	0.0711965
HSD17B14	-1.98365	0.000851715
IFIH1	-1.99428	0.0155636
TBXA2R	-1.9975	1.16449e-21
GPR85	-2.01643	0.000136534
PALMD	-2.01954	1.2364e-38
GPC5	-2.03395	0.000215196
FRMPD2	-2.04024	0.0658011
TNFAIP2	-2.046	2.5334e-07
RFX8	-2.0601	0.000117384
GIMAP7	-2.07258	2.27583e-06
FAIM3	-2.08803	0.00324671
AIM1	-2.13415	3.02877e-10
LOC400685	-2.14145	0.0332091
PMCH	-2.14622	0.00310109
ZNF487P	-2.16095	0.0925089
ANKDD1A	-2.17568	0.0937146
COL22A1	-2.189	0.0913016
SERPINB4	-2.23911	0.00444397
BET3L	-2.25104	0.00739434
GPX3	-2.25195	3.10266e-05
PRRT1	-2.25899	0.104269
SYT7	-2.30281	0.0186455
OLFML2A	-2.30456	1.74252e-08
NPR3	-2.32116	1.17149e-49
LINC00244	-2.32375	0.033438
JPH2	-2.33879	0.0139191
DNASE2	-2.34002	0.000205749
EBF3	-2.34269	0.000205749
FRZB	-2.34884	3.64398e-05
GGN	-2.3522	0.0861154
BST2	-2.38254	0.0138611
CDKN1C	-2.38589	0.000856781
NOS3	-2.40856	4.43997e-27
APOC1	-2.41027	0.0155932
ENTPD1	-2.41853	1.55558e-17
PLLP	-2.42732	0.00459574
FAM46B	-2.44491	0.00834261
MAST1	-2.47527	0.0212601
NLGN4X	-2.48865	1.65965e-06
CD38	-2.53001	0.0258139
OR4M2	-2.55406	0.0765315
KCNQ3	-2.59354	0.0240295
TMEM100	-2.66487	6.29617e-11
ANXA2P3	-2.6801	0.0229872
OR2A4	-2.68834	0.0582597
FZD1	-2.70543	2.12153e-36
DEPTOR	-2.72042	6.07671e-20
LTBP4	-2.72656	0.000739225
ZNF385D	-2.74288	0.0010927
NEBL	-2.78029	0.0274186
AIF1L	-2.78312	1.96913e-12
HS3ST1	-2.78979	1.27872e-10
GPR116	-2.80995	8.70137e-65
GDF3	-2.81544	2.26226e-06
IQCA1	-2.82212	0.00627111
PTGFR	-2.86862	0.0534161
ARC	-2.87168	0.0435263
OR6B2	-2.87969	0.0765315
PABPC1L2A	-2.88484	0.0164471
PDE6G	-2.94576	0.0431841
C1orf64	-2.95364	0.0287517
RNASE6	-2.95708	0.0569817
SLFN11	-2.98185	0.0493066
MSTN	-2.9853	0.0758025
OR5M9	-3.0142	0.085113
FABP4	-3.02616	2.52098e-52
GPIHBP1	-3.04404	0.04985
CHST9	-3.05824	0.0389411
HTR1F	-3.07651	0.0997674
IL33	-3.09322	0.00670481
ITLN2	-3.09766	0.0661917
C2CD4A	-3.12358	0.0237997
FAM226A	-3.1259	0.0897897
ASPRV1	-3.24698	0.0178286
LMO3	-3.31717	0.019672
FAM26D	-3.36068	2.21698e-09
TAC1	-3.38849	0.0826599
H3F3C	-3.43603	0.0977883
C3orf72	-3.47647	0.0194466
SCGB3A1	-3.57391	0.0671003
EIF3IP1	-3.59982	0.0762206
PALM3	-3.60426	0.0930594
FOXL2	-3.65937	1.69332e-12
SV2A	-3.70178	6.9689e-08
SOX1	-3.735	0.0237949
HLA-F-AS1	-3.74118	0.0530079
PRND	-3.74143	2.27457e-06
KIAA1875	-3.834	0.0102953
GUSBP4	-3.8384	0.0168234
COL23A1	-3.93957	9.12865e-06
CC2D2B	-4.08287	0.0461658
ZNF492	-4.09971	0.0356003
CYB5R2	-4.18978	0.0520009
HYAL4	-4.26252	0.0393959
OR10T2	-4.27075	0.0096923
MGAT3	-4.35343	0.054116
FAM107A	-4.49205	1.04755e-08
HMGB3P1	-4.60036	0.00305997
KAZN	-4.69161	0.0108279
OR51I2	-4.92053	0.0299107
MARC1	-5.00853	0.0164471
NLRP2	-5.38164	0.00324155
H19	-7.98754	3.9261e-75
RPS4Y1	-7.9423	7.7667e-159
EIF1AY	-11.3699	3.57628e-25
