# Supplementary material for: Integrated transcriptome and proteome analyses unveil cytoskeletal alterations in an endothelial model of monogenic diabetes
Source: Genome Med. 2026 Feb 27;18:38. doi: 10.1186/s13073-026-01615-z (PMC13049728; doi:10.1186/s13073-026-01615-z)
Supplement: Supplementary file 3 — Additional file 3: Table S2, GSEA Reactome analysis of RNA-seq data from patient-derived isogenic set, and 100 most enriched pathways in searchable Excel format. [file 13073_2026_1615_MOESM3_ESM.xlsx]

## Sheet: gsea_reactome
Column1	ID	Description	setSize	enrichmentScore	NES	pvalue	p.adjust	qvalue	rank	leading_edge	core_enrichment
R-HSA-68962	R-HSA-68962	Activation of the pre-replicative complex	32	0.785311127056089	2.75868721972211	1e-10	7.3e-08	5.58421052631579e-08	1580	tags=69%, list=11%, signal=62%	MCM2/POLE/CDK2/MCM3/RPA2/ORC1/MCM5/RPA1/CDT1/MCM7/POLE3/MCM8/MCM6/CDC6/POLA2/GMNN/CDC45/POLE2/ORC6/MCM4/MCM10/POLA1
R-HSA-913531	R-HSA-913531	Interferon Signaling	224	0.447934835881207	2.26221267683678	1e-10	7.3e-08	5.58421052631579e-08	2508	tags=34%, list=17%, signal=29%	OAS3/OAS1/RIGI/TUBA4A/TRIM25/SAMHD1/IRF1/ICAM1/TRIM26/TRIM21/FANCE/PML/MID1/OAS2/TUBB2B/UBA7/KPNA2/TYK2/AAAS/IFITM1/NUP62/FAAP100/FANCG/UBB/IFI35/USP18/BST2/NUP133/NUP93/MX1/TUBA1C/ILF3/TUBA1B/TUBB4B/EIF4G1/NUP188/CD44/HSPA8/IFIT2/DHX9/IFIT1/NDC1/ADAR/NUP205/NUP88/ILF2/SOCS1/EIF4A1/NUP98/RAF1/MX2/NUP160/UBC/RNASEL/MAPK3/TRIM14/FANCA/TP53/TRIM68/HSPA1A/NUP155/IFIT3/PSMB8/TRIM34/PTPN1/RSAD2/NUP153/…
R-HSA-69190	R-HSA-69190	DNA strand elongation	32	0.716180249427889	2.51584019765582	2.40013210980001e-09	8.76048220077004e-07	6.70142149604687e-07	1854	tags=62%, list=12%, signal=55%	MCM2/MCM3/RPA2/POLD1/MCM5/RPA1/RFC5/MCM7/GINS3/MCM8/MCM6/POLA2/CDC45/MCM4/LIG1/POLA1/FEN1/RFC2/GINS4/POLD2
R-HSA-1169410	R-HSA-1169410	Antiviral mechanism by IFN-stimulated genes	142	0.46638600159287	2.20845724436245	2.37466297522835e-09	8.76048220077004e-07	6.70142149604687e-07	3467	tags=44%, list=23%, signal=34%	OAS3/OAS1/RIGI/TUBA4A/TRIM25/FANCE/OAS2/TUBB2B/UBA7/KPNA2/AAAS/NUP62/FAAP100/FANCG/UBB/USP18/NUP133/NUP93/MX1/TUBA1C/ILF3/TUBA1B/TUBB4B/EIF4G1/NUP188/HSPA8/DHX9/IFIT1/NDC1/ADAR/NUP205/NUP88/ILF2/EIF4A1/NUP98/MX2/NUP160/UBC/RNASEL/MAPK3/FANCA/TP53/HSPA1A/NUP155/NUP153/IRF3/UBE2I/NUP214/TUBB3/TARBP2/TUBA1A/NUP85/FLNA/PPP2R1A/IKBKG/UBE2L6/DUS2/PIN1/PDE12/RAE1/TUBB4A/EIF4A3
R-HSA-176187	R-HSA-176187	Activation of ATR in response to replication stress	36	0.662107838852363	2.39917413222122	5.51970859344769e-08	1.40389077238872e-05	1.07392077109187e-05	1740	tags=53%, list=12%, signal=47%	MCM2/CDK2/MCM3/RPA2/CDC25C/ORC1/MCM5/RPA1/RFC5/MCM7/MCM8/MCM6/CDC6/CDC25A/CDC45/ORC6/MCM4/MCM10/RFC2
R-HSA-909733	R-HSA-909733	Interferon alpha/beta signaling	59	0.570143541914629	2.3339853424118	5.76941413310432e-08	1.40389077238872e-05	1.07392077109187e-05	2508	tags=44%, list=17%, signal=37%	OAS3/OAS1/SAMHD1/IRF1/OAS2/TYK2/IFITM1/UBB/IFI35/USP18/BST2/MX1/IFIT2/IFIT1/ADAR/SOCS1/MX2/UBC/RNASEL/IFIT3/PSMB8/PTPN1/RSAD2/IRF3/IFITM3/HLA-E
R-HSA-69242	R-HSA-69242	S Phase	159	0.420277489754549	2.0349211837178	1.23545694944642e-07	2.28687436628108e-05	1.74936820665049e-05	3327	tags=40%, list=22%, signal=32%	MCM2/CDCA5/POLE/CDK2/MCM3/RPA2/CDK4/ORC1/POLD1/MCM5/RPA1/RFC5/CDT1/MCM7/UBB/MYC/ANAPC5/GINS3/POLE3/MCM8/ANAPC2/MCM6/CDC6/CDC25A/POLA2/TFDP1/UBE2S/GMNN/CDC25B/CDC45/POLE2/ORC6/MCM4/PSMD3/PSMF1/LIG1/FZR1/POLA1/PSMC4/FEN1/UBE2C/RFC2/GINS4/UBC/POLD2/AKT1/PSME1/E2F1/CKS1B/PSME3/ANAPC1/PSMB8/CCNA2/LIN37/PSMD2/GINS2/PSME2/LIN52/CDC23/PRIM1/PSMC3/GINS1/CUL1/PSMB3
R-HSA-2555396	R-HSA-2555396	Mitotic Metaphase and Anaphase	227	0.375873679661567	1.90900171314307	1.40971707510477e-07	2.28687436628108e-05	1.74936820665049e-05	2944	tags=33%, list=20%, signal=27%	TUBA4A/ESPL1/CCNB1/CDCA5/TUBB2B/CENPO/CCNB2/NUP62/BIRC5/UBB/LMNA/ANAPC5/ZWINT/ANAPC2/NUP133/IST1/NUP93/KIF2C/TUBA1C/TUBA1B/RCC1/ERCC6L/TUBB4B/ZW10/BUB1/LMNB1/CDCA8/NDE1/NUP188/RANGAP1/UBE2S/NDC1/DSN1/NUP205/PLK1/CDC20/PSMD3/PSMF1/CENPA/CHMP6/VPS4A/NUP98/ANKLE2/CENPI/PSMC4/UBE2C/NUP160/FBXO5/UBC/PSME1/PTTG1/CHMP4C/AURKB/PPP2R5B/CKAP5/NUP155/PSME3/ANAPC1/SIRT2/PSMB8/INCENP/PPP2R5D/UBE2I/TUBB3/CENPL…
R-HSA-68886	R-HSA-68886	M Phase	373	0.330355692227033	1.77525476355636	1.37282913607068e-07	2.28687436628108e-05	1.74936820665049e-05	3868	tags=39%, list=26%, signal=30%	KIF20A/TUBA4A/NCAPH/ESPL1/CCNB1/CDCA5/TPTEP2-CSNK1E/TUBGCP4/TUBB2B/HAUS4/NCAPD2/CENPO/CCNB2/H2AX/AAAS/HAUS5/FIRRM/NUP62/BIRC5/UBB/LMNA/ANAPC5/ZWINT/ANAPC2/NUP133/IST1/NUP93/KIF2C/TUBA1C/TUBA1B/RCC1/CSNK1D/ERCC6L/TUBB4B/MCPH1/ZW10/ACTR1A/BUB1/LMNB1/CDCA8/NDE1/NUP188/ODF2/RANGAP1/UBE2S/NDC1/TUBGCP3/DSN1/NUP205/NUP88/PLK1/YWHAE/CDC20/PSMD3/PSMF1/CENPA/CHMP6/VPS4A/NUP98/TUBG1/ANKLE2/CENPI/PSMC4/NCAPD…
R-HSA-69239	R-HSA-69239	Synthesis of DNA	118	0.461965684710597	2.15789891870292	1.57375715280977e-07	2.29768544310226e-05	1.75763825171701e-05	3327	tags=45%, list=22%, signal=35%	MCM2/POLE/CDK2/MCM3/RPA2/ORC1/POLD1/MCM5/RPA1/RFC5/CDT1/MCM7/UBB/ANAPC5/GINS3/POLE3/MCM8/ANAPC2/MCM6/CDC6/POLA2/UBE2S/GMNN/CDC45/POLE2/ORC6/MCM4/PSMD3/PSMF1/LIG1/FZR1/POLA1/PSMC4/FEN1/UBE2C/RFC2/GINS4/UBC/POLD2/PSME1/PSME3/ANAPC1/PSMB8/CCNA2/PSMD2/GINS2/PSME2/CDC23/PRIM1/PSMC3/GINS1/CUL1/PSMB3
R-HSA-73894	R-HSA-73894	DNA Repair	307	0.347553612324302	1.83644165577247	1.77102162918123e-07	2.35062870782236e-05	1.79813774981941e-05	3725	tags=38%, list=25%, signal=29%	TRIM25/ACTR5/SPIDR/POLE/TDP1/CDK2/DCLRE1B/RPA2/FANCE/FTO/DTL/UBA7/TIMELESS/KPNA2/POLD1/RPA1/APEX1/BAP1/RFC5/NSD2/H2AX/FIRRM/ASCC1/FAAP100/FANCG/RAD51D/PRPF19/NTHL1/UBB/GTF2H4/POLE3/RHNO1/PPP5C/DDB1/APBB1/AQR/CHD1L/FANCI/RAD23A/ERCC2/XRCC3/EXO1/POLE2/UNG/XAB2/LIG3/RMI2/MUTYH/TERF2/NHEJ1/LIG1/VCP/ABL1/PIAS3/GPS1/FEN1/RFC2/ALKBH2/PPP4C/MCRS1/PCLAF/RTEL1/UBC/POLD2/RNF4/POLL/H2BC15/KAT5/FANCA/TP53/POL…
R-HSA-69206	R-HSA-69206	G1/S Transition	129	0.440597126569236	2.06034582848193	2.21463442837607e-07	2.603726639902e-05	1.99174763153282e-05	3327	tags=41%, list=22%, signal=32%	CCNB1/MCM2/POLE/CDK2/MCM3/RPA2/CDK4/ORC1/MCM5/RPA1/CDT1/MCM7/UBB/MYC/POLE3/MCM8/MCM6/RRM2/CDC6/CDC25A/POLA2/TFDP1/GMNN/TK1/CDC45/POLE2/ORC6/MCM4/MCM10/PSMD3/PSMF1/POLA1/PSMC4/FBXO5/UBC/AKT1/PSME1/E2F1/CKS1B/PSME3/PSMB8/DHFR/CCNA2/LIN37/PSMD2/PSME2/LIN52/PPP2R1A/PPP2R3B/PRIM1/PSMC3/CUL1/PSMB3
R-HSA-453279	R-HSA-453279	Mitotic G1 phase and G1/S transition	147	0.422100732163075	2.02388333557482	2.49672417524849e-07	2.603726639902e-05	1.99174763153282e-05	3327	tags=39%, list=22%, signal=31%	CCNB1/E2F2/MCM2/POLE/CDK2/MCM3/RPA2/CDK4/ORC1/MCM5/RPA1/CDT1/TOP2A/MCM7/UBB/MYC/POLE3/MCM8/MCM6/RRM2/CDC6/CDC25A/POLA2/TFDP1/GMNN/TK1/LYN/MYBL2/CDC45/POLE2/ORC6/MCM4/MCM10/PSMD3/PSMF1/POLA1/ABL1/PSMC4/FBXO5/UBC/AKT1/PSME1/E2F1/CKS1B/PSME3/PSMB8/DHFR/CCNA2/LIN37/PSMD2/PSME2/LIN52/PPP2R1A/PPP2R3B/PRIM1/PSMC3/CUL1/PSMB3
R-HSA-68882	R-HSA-68882	Mitotic Anaphase	226	0.372890168351491	1.89078929814534	2.35313255996736e-07	2.603726639902e-05	1.99174763153282e-05	2944	tags=33%, list=20%, signal=27%	TUBA4A/ESPL1/CCNB1/CDCA5/TUBB2B/CENPO/CCNB2/NUP62/BIRC5/UBB/LMNA/ANAPC5/ZWINT/ANAPC2/NUP133/IST1/NUP93/KIF2C/TUBA1C/TUBA1B/RCC1/ERCC6L/TUBB4B/ZW10/BUB1/LMNB1/CDCA8/NDE1/NUP188/RANGAP1/UBE2S/NDC1/DSN1/NUP205/PLK1/CDC20/PSMD3/PSMF1/CENPA/CHMP6/VPS4A/NUP98/ANKLE2/CENPI/PSMC4/UBE2C/NUP160/UBC/PSME1/PTTG1/CHMP4C/AURKB/PPP2R5B/CKAP5/NUP155/PSME3/ANAPC1/SIRT2/PSMB8/INCENP/PPP2R5D/UBE2I/TUBB3/CENPL/TUBA1…
R-HSA-5651801	R-HSA-5651801	PCNA-Dependent Long Patch Base Excision Repair	21	0.734066632015528	2.3450837031929	8.45843402612904e-07	7.71832104884275e-05	5.90420954060718e-05	1854	tags=57%, list=12%, signal=50%	POLE/RPA2/POLD1/RPA1/APEX1/RFC5/POLE3/POLE2/LIG1/FEN1/RFC2/POLD2
R-HSA-180786	R-HSA-180786	Extension of Telomeres	50	0.575976743696274	2.24620700190899	8.39151239583934e-07	7.71832104884275e-05	5.90420954060718e-05	3172	tags=52%, list=21%, signal=41%	CTC1/CDK2/RPA2/PIF1/POLD1/RPA1/RFC5/WRAP53/CHTF8/POLA2/RUVBL2/SHQ1/TERF2/LIG1/POLA1/FEN1/RFC2/RTEL1/POLD2/CHTF18/CCNA2/DKC1/TINF2/ACD/RUVBL1/PRIM1
R-HSA-70326	R-HSA-70326	Glucose metabolism	70	0.513153368213243	2.17116166590712	9.38484360733896e-07	8.05992450983228e-05	6.16552264234467e-05	3003	tags=49%, list=20%, signal=39%	SLC37A1/PC/GNPDA1/AAAS/NUP62/PFKFB4/NUP133/NUP93/PFKP/GPI/NUP188/PFKM/NDC1/NUP205/NUP88/ADPGK/ENO1/NUP98/PCK2/NUP160/SLC37A2/GCKR/PGK1/NUP155/PGAM1/PKM/PPP2R5D/NUP153/NUP214/TPI1/NUP85/PPP2R1A/PFKL/SLC37A4
R-HSA-379724	R-HSA-379724	tRNA Aminoacylation	42	0.598866783110047	2.24777908793459	1.06903858540759e-06	8.67109074830597e-05	6.6330405796342e-05	3603	tags=67%, list=24%, signal=51%	LARS2/AARS1/FARS2/MARS1/VARS1/WARS1/DARS2/AARS2/IARS1/TARS2/FARSA/DARS1/YARS1/VARS2/QARS1/LARS1/PARS2/YARS2/EPRS1/FARSB/MARS2/KARS1/CARS1/CARS2/WARS2/SARS2/SARS1/EARS2
R-HSA-449147	R-HSA-449147	Signaling by Interleukins	341	0.326041583264105	1.73294394834481	1.16673639946721e-06	8.96544812222172e-05	6.85821229825324e-05	4162	tags=38%, list=28%, signal=28%	STAT6/IL6R/NFKBIA/NFKB2/ICAM1/NFKB1/STAT5A/LRRC14/INPP5D/VAV1/IL17RC/TNFRSF1A/CASP8/IL16/TAB1/TYK2/RPS6KA2/PTPN23/MAP3K3/DUSP3/IL32/BIRC5/RELA/IL1B/RPS6KA1/UBB/MYC/NLRC5/ALPK1/SQSTM1/GSDMD/TRAF2/USP18/NLRX1/IL18R1/VRK3/IL1RL1/IL1R1/RHOU/MAP2K3/ELK1/IL27RA/LMNB1/PIK3CD/HSPA8/LYN/MYD88/CCL2/MAPKAPK3/IRAK2/HMOX1/SOCS1/CRKL/PSMD3/SHC1/CNN2/PSMF1/EBI3/IL20RA/IRAK1/LCP1/PSMC4/SMARCA4/PTPN9/UBC/AKT1/MAP…
R-HSA-4615885	R-HSA-4615885	SUMOylation of DNA replication proteins	45	0.574544868449505	2.19442778096449	2.14863529837706e-06	0.000156850376781525	0.000119984318504108	2761	tags=56%, list=18%, signal=45%	AURKA/TOP2A/AAAS/NUP62/BIRC5/NUP133/NUP93/CDCA8/NUP188/RANGAP1/NDC1/NUP205/NUP88/NUP98/PIAS3/NUP160/AURKB/PIAS4/NUP155/INCENP/NUP153/UBE2I/NUP214/NUP85/SUMO3
R-HSA-69620	R-HSA-69620	Cell Cycle Checkpoints	269	0.338701781752413	1.7664683583926	2.60366653005825e-06	0.000181016815899288	0.000138470686134928	2944	tags=30%, list=20%, signal=25%	GTSE1/CCNB1/MCM2/CDK2/MCM3/RPA2/CDC25C/ORC1/MCM5/RPA1/CENPO/CCNB2/RFC5/NSD2/MCM7/H2AX/BIRC5/UBB/ANAPC5/ZWINT/MCM8/ANAPC2/MCM6/RHNO1/NUP133/PKMYT1/CDC6/KIF2C/CDC25A/ERCC6L/ZW10/BUB1/CDCA8/NDE1/EXO1/RANGAP1/UBE2S/CDC45/DSN1/ORC6/MCM4/PLK1/YWHAE/CDC20/MCM10/PSMD3/PSMF1/RMI2/CENPA/NUP98/CENPI/PSMC4/UBE2C/RFC2/NUP160/UBC/H2BC15/PSME1/KAT5/TP53/AURKB/PIAS4/PPP2R5B/CKAP5/PSME3/ANAPC1/PSMB8/INCENP/PPP2R5…
R-HSA-110373	R-HSA-110373	Resolution of AP sites via the multiple-nucleotide patch replacement pathway	26	0.675354146955569	2.28144287599365	3.57340280277351e-06	0.000217382003835388	0.000166288612883451	2042	tags=50%, list=14%, signal=43%	POLE/RPA2/POLD1/RPA1/APEX1/RFC5/POLE3/POLE2/LIG1/FEN1/RFC2/POLD2/PARP1
R-HSA-3371556	R-HSA-3371556	Cellular response to heat stress	87	0.468825373759158	2.07621497050373	3.42644233076332e-06	0.000217382003835388	0.000166288612883451	3727	tags=46%, list=25%, signal=35%	RPA2/RPTOR/RPA1/AAAS/HSP90AB1/NUP62/FKBP4/HSPA12B/NUP133/NUP93/MTOR/HSPA6/NUP188/HDAC6/HSPA8/NDC1/BAG1/NUP205/NUP88/YWHAE/VCP/NUP98/NUP160/MAPK3/HSPA1A/NUP155/EEF1A1/NUP153/NUP214/MLST8/AKT1S1/NUP85/MAPKAPK2/DNAJB1/HSPH1/RAE1/CCAR2/CAMK2G/HSPA9/NUP42
R-HSA-196849	R-HSA-196849	Metabolism of water-soluble vitamins and cofactors	107	0.438788232431769	2.00900657275056	3.34179668007751e-06	0.000217382003835388	0.000166288612883451	2736	tags=38%, list=18%, signal=32%	LDLRAP1/SHMT2/PC/MCCC2/MTHFD1/MOCS1/PARP9/FLAD1/ENPP2/SHMT1/COASY/SLC5A6/CD320/PARP10/FASN/ACACA/PRSS3/GPHN/MOCOS/NFS1/ACP5/PNPO/TCN2/SLC25A19/THTPA/PARP4/SLC19A1/PANK4/PDZD11/NADK/NUDT12/MMAA/NNMT/FPGS/SLC52A2/DHFR/MMAB/MCCC1/PARP8/MTHFD1L/MTHFR
R-HSA-68877	R-HSA-68877	Mitotic Prometaphase	198	0.371487911928297	1.84574094150633	4.09611343410672e-06	0.000239213024551832	0.000182988478045778	3868	tags=40%, list=26%, signal=30%	TUBA4A/NCAPH/CCNB1/CDCA5/TPTEP2-CSNK1E/TUBGCP4/TUBB2B/HAUS4/NCAPD2/CENPO/CCNB2/HAUS5/FIRRM/BIRC5/ZWINT/NUP133/KIF2C/TUBA1C/TUBA1B/CSNK1D/ERCC6L/TUBB4B/ZW10/ACTR1A/BUB1/CDCA8/NDE1/ODF2/RANGAP1/TUBGCP3/DSN1/PLK1/YWHAE/CDC20/CENPA/NUP98/TUBG1/CENPI/NUP160/AURKB/PPP2R5B/TUBB/CKAP5/DCTN2/CEP41/DCTN3/INCENP/PPP2R5D/CEP72/TUBB3/HAUS7/CENPL/TUBA1A/CSNK2A2/TUBGCP2/CEP192/NUP85/HAUS8/NDC80/SKA1/RCC2/CENPM/…
R-HSA-73887	R-HSA-73887	Death Receptor Signaling	141	0.398750627765733	1.88884600311467	5.54684040098966e-06	0.000311476422517112	0.00023826711196154	2611	tags=35%, list=17%, signal=29%	NFKBIA/ARHGEF5/NFKB1/ARHGEF40/VAV1/TNFRSF1A/CASP8/RTN4R/TRAF1/RNF31/TAB1/CASP10/LINGO1/ABR/RELA/PSEN2/ARHGEF2/TNFAIP3/TIAM2/UBB/SQSTM1/TRAF2/ARHGEF39/ARHGEF3/USP21/PRDM4/SMPD2/APH1A/MCF2L/IKBKE/BAD/MYD88/YWHAE/IRAK1/MADD/UBC/SPATA2/SPPL2B/ARHGEF15/ARHGEF11/USP4/ARHGEF16/RIPK1/BIRC3/TRADD/NSMAF/HDAC3/ARHGDIA/PREX1
R-HSA-196854	R-HSA-196854	Metabolism of vitamins and cofactors	165	0.383675653966304	1.86288164201187	7.79154534252062e-06	0.000421216573134077	0.000322213975555339	3805	tags=41%, list=25%, signal=31%	LDLRAP1/COQ8A/SHMT2/LDLR/PC/NOS3/MCCC2/MTHFD1/UBIAD1/COQ9/MOCS1/PARP9/FLAD1/ENPP2/SHMT1/COASY/SLC5A6/CD320/PARP10/FASN/ACACA/PRSS3/GPHN/MOCOS/NFS1/ACP5/PNPO/TCN2/SLC25A19/THTPA/STARD7/HPDL/PARP4/SLC19A1/AKT1/PANK4/PDZD11/NADK/NUDT12/MMAA/COQ4/NNMT/FPGS/SLC52A2/DHFR/ACO1/IDH1/MMAB/MCCC1/BCO2/COQ8B/PARP8/MTHFD1L/MTHFR/CALM3/NMNAT1/NAXE/HLCS/PCCB/TPK1/GPC5/SDC4/PDSS2/LRP8/APOA1/PLB1/RBP1/NAPRT
R-HSA-71387	R-HSA-71387	Metabolism of carbohydrates	239	0.339860620290834	1.74397034462045	8.07812606010558e-06	0.000421216573134077	0.000322213975555339	3048	tags=33%, list=20%, signal=26%	HS6ST1/SLC37A1/SHPK/PC/TKT/LYVE1/PHKA1/B4GALT3/RPEL1/GNPDA1/AAAS/NUP62/PFKFB4/ST3GAL4/B4GALT2/UBB/PGD/NUP133/NUP93/PHKG2/PYGB/PFKP/GPI/KHK/AKR1B1/NUP188/HYAL2/CD44/GYG1/PFKM/PGM1/NDC1/GYS1/NUP205/NUP88/XYLB/ADPGK/ENO1/B4GAT1/NUP98/PCK2/G6PD/NUP160/PRPS1/UBC/ST3GAL2/SLC37A2/GCKR/B4GALT7/PGK1/NUP155/PGAM1/GALE/PKM/PPP2R5D/SGSH/PYGL/RPIA/NUP153/NUP214/SLC35B2/TPI1/B3GALT4/GALK1/UST/PGM2/AKR1A1/NUP85…
R-HSA-3108232	R-HSA-3108232	SUMO E3 ligases SUMOylate target proteins	164	0.380827621058264	1.84406941312413	9.3613667104584e-06	0.000471296393009285	0.000360523051898235	2363	tags=32%, list=16%, signal=27%	NFKBIA/NFKB2/PML/L3MBTL2/CBX2/RXRA/DNMT3B/RPA1/AURKA/TOP2A/NSMCE2/AAAS/DNMT1/SCMH1/NUP62/BIRC5/TRIM28/RELA/NR1H3/PPARG/ZBED1/NUP133/NUP93/CDCA8/NUP188/RANGAP1/IKBKE/DAXX/NDC1/NUP205/NUP88/HNRNPC/AR/NUP98/PIAS3/TRIM27/PHC2/NUP160/THRA/MTA1/MBD1/TP53/AURKB/PIAS4/PARP1/NUP155/CBX5/INCENP/NUP153/UBE2I/PCGF2/NUP214
R-HSA-2995410	R-HSA-2995410	Nuclear Envelope (NE) Reassembly	69	0.496668455251882	2.0963165697471	9.82853932295178e-06	0.00047832224705032	0.000365897551636907	2944	tags=46%, list=20%, signal=37%	TUBA4A/CCNB1/TUBB2B/CCNB2/NUP62/LMNA/NUP133/IST1/NUP93/TUBA1C/TUBA1B/RCC1/TUBB4B/LMNB1/NUP188/RANGAP1/NDC1/NUP205/CHMP6/VPS4A/NUP98/ANKLE2/NUP160/CHMP4C/NUP155/SIRT2/UBE2I/TUBB3/TUBA1A/NUP85/VRK1/PPP2R1A
R-HSA-9648025	R-HSA-9648025	EML4 and NUDC in mitotic spindle formation	110	0.424773430166657	1.95313563544879	1.05373900453042e-05	0.000496277079553035	0.000379632286521824	4865	tags=52%, list=32%, signal=35%	TUBA4A/TUBB2B/CENPO/BIRC5/ZWINT/NUP133/KIF2C/TUBA1C/TUBA1B/ERCC6L/TUBB4B/ZW10/BUB1/CDCA8/NDE1/RANGAP1/DSN1/PLK1/CDC20/CENPA/NUP98/CENPI/NUP160/AURKB/PPP2R5B/CKAP5/INCENP/PPP2R5D/TUBB3/CENPL/TUBA1A/NUP85/NDC80/SKA1/RCC2/CENPM/PPP2R1A/EML4/TUBB4A/PMF1-BGLAP/TUBB2A/MAD1L1/CENPE/NEK9/B9D2/CENPU/TUBB6/CENPF/DYNC1I1/SPC24/CENPP/BUB1B/SGO1/NEK6/NUDC/CENPN/SEC13
R-HSA-2500257	R-HSA-2500257	Resolution of Sister Chromatid Cohesion	120	0.420606987030033	1.96091229320017	1.12376506710375e-05	0.000512717811866087	0.000392208794801672	2944	tags=34%, list=20%, signal=28%	TUBA4A/CCNB1/CDCA5/TUBB2B/CENPO/CCNB2/FIRRM/BIRC5/ZWINT/NUP133/KIF2C/TUBA1C/TUBA1B/ERCC6L/TUBB4B/ZW10/BUB1/CDCA8/NDE1/RANGAP1/DSN1/PLK1/CDC20/CENPA/NUP98/CENPI/NUP160/AURKB/PPP2R5B/CKAP5/INCENP/PPP2R5D/TUBB3/CENPL/TUBA1A/NUP85/NDC80/SKA1/RCC2/CENPM/PPP2R1A
R-HSA-1169408	R-HSA-1169408	ISG15 antiviral mechanism	72	0.483086735975171	2.05681154247147	1.29402275764289e-05	0.000555668595929006	0.000425064441442448	2363	tags=38%, list=16%, signal=32%	RIGI/TRIM25/UBA7/KPNA2/AAAS/NUP62/UBB/USP18/NUP133/NUP93/MX1/EIF4G1/NUP188/IFIT1/NDC1/NUP205/NUP88/EIF4A1/NUP98/MX2/NUP160/UBC/MAPK3/NUP155/NUP153/IRF3/NUP214
R-HSA-5663220	R-HSA-5663220	RHO GTPases Activate Formins	133	0.397331986435972	1.87060225428131	1.28736336750142e-05	0.000555668595929006	0.000425064441442448	4865	tags=51%, list=32%, signal=35%	TUBA4A/FMNL1/TUBB2B/CENPO/BIRC5/ZWINT/NUP133/KIF2C/TUBA1C/TUBA1B/ERCC6L/TUBB4B/ZW10/BUB1/CDCA8/NDE1/DIAPH1/RANGAP1/DSN1/PLK1/CDC20/CENPA/NUP98/CENPI/NUP160/ACTG1/AURKB/PPP2R5B/CKAP5/ACTB/INCENP/PPP2R5D/DVL2/TUBB3/CENPL/TUBA1A/SRF/NUP85/NDC80/SKA1/RCC2/CENPM/RHOD/PPP2R1A/DIAPH3/PFN1/EVL/TUBB4A/PMF1-BGLAP/TUBB2A/MAD1L1/CENPE/RHOA/DVL1/MRTFA/B9D2/CENPU/TUBB6/CENPF/DYNC1I1/SPC24/CENPP/BUB1B/SGO1/RHOC…
R-HSA-5696397	R-HSA-5696397	Gap-filling DNA repair synthesis and ligation in GG-NER	25	0.65677939014015	2.20183729669821	1.6503023256794e-05	0.000688411827283405	0.000526607749637846	1854	tags=52%, list=12%, signal=46%	POLE/RPA2/POLD1/RPA1/RFC5/UBB/POLE3/POLE2/LIG3/LIG1/RFC2/UBC/POLD2
R-HSA-2990846	R-HSA-2990846	SUMOylation	170	0.368479510287987	1.80042563676717	2.05921983478935e-05	0.000826189041953918	0.000632001855452853	2363	tags=31%, list=16%, signal=27%	NFKBIA/NFKB2/PML/L3MBTL2/CBX2/RXRA/DNMT3B/RPA1/AURKA/TOP2A/NSMCE2/AAAS/DNMT1/SCMH1/NUP62/BIRC5/TRIM28/RELA/NR1H3/PPARG/ZBED1/NUP133/NUP93/SAE1/CDCA8/NUP188/RANGAP1/IKBKE/DAXX/NDC1/NUP205/NUP88/HNRNPC/AR/NUP98/PIAS3/TRIM27/PHC2/NUP160/THRA/MTA1/MBD1/TP53/AURKB/PIAS4/PARP1/NUP155/CBX5/INCENP/NUP153/UBE2I/PCGF2/NUP214
R-HSA-453274	R-HSA-453274	Mitotic G2-G2/M phases	191	0.355483988573945	1.75858772156893	2.09376675015719e-05	0.000826189041953918	0.000632001855452853	3841	tags=41%, list=26%, signal=31%	GTSE1/TUBA4A/CCNB1/CDK2/TPX2/CDC25C/TPTEP2-CSNK1E/TUBGCP4/FOXM1/TUBB2B/HAUS4/AURKA/CCNB2/HAUS5/HSP90AB1/UBB/PKMYT1/TUBA1C/TUBA1B/CDC25A/CSNK1D/TUBB4B/ACTR1A/NDE1/ODF2/MYBL2/CDC25B/TUBGCP3/PLK1/YWHAE/PSMD3/PSMF1/TUBG1/PSMC4/UBC/PSME1/TP53/E2F1/TUBB/CKAP5/DCTN2/CEP41/PSME3/DCTN3/PSMB8/CEP72/TUBB3/HAUS7/CCNA2/TUBA1A/LIN37/FBXL18/TUBGCP2/CEP192/PSMD2/HAUS8/PPME1/PSME2/LIN52/PPP2R1A/PPP2R3B/TUBGCP5/CE…
R-HSA-69275	R-HSA-69275	G2/M Transition	189	0.353724251008624	1.74793945056657	2.48809636504589e-05	0.000955952813938685	0.000731265995377754	3841	tags=41%, list=26%, signal=31%	GTSE1/TUBA4A/CCNB1/CDK2/TPX2/CDC25C/TPTEP2-CSNK1E/TUBGCP4/FOXM1/TUBB2B/HAUS4/AURKA/CCNB2/HAUS5/HSP90AB1/UBB/PKMYT1/TUBA1C/TUBA1B/CDC25A/CSNK1D/TUBB4B/ACTR1A/NDE1/ODF2/MYBL2/CDC25B/TUBGCP3/PLK1/YWHAE/PSMD3/PSMF1/TUBG1/PSMC4/UBC/PSME1/TP53/TUBB/CKAP5/DCTN2/CEP41/PSME3/DCTN3/PSMB8/CEP72/TUBB3/HAUS7/CCNA2/TUBA1A/LIN37/FBXL18/TUBGCP2/CEP192/PSMD2/HAUS8/PPME1/PSME2/LIN52/PPP2R1A/PPP2R3B/TUBGCP5/CEP131/…
R-HSA-400206	R-HSA-400206	Regulation of lipid metabolism by PPARalpha	107	0.414417414033298	1.8974239670036	2.66763911114197e-05	0.000998654641606994	0.000763931200248753	3087	tags=34%, list=21%, signal=27%	FDFT1/CYP1A1/TRIB3/RXRA/FADS1/ME1/PPARGC1B/TBL1X/MED29/TIAM2/NR1H3/SREBF2/PPARG/G0S2/CPT2/NFYC/HELZ2/TGS1/HMGCR/RXRB/MED16/ALAS1/NR1D1/CARM1/MED24/MED9/SLC27A1/HDAC3/MED27/GPS2/PLIN2/MED22/SREBF1/MED26/GLIPR1/FAM120B
R-HSA-69481	R-HSA-69481	G2/M Checkpoints	145	0.378322661589617	1.80912106690491	3.1864765788829e-05	0.00116306395129226	0.00088969780268283	2173	tags=28%, list=14%, signal=24%	GTSE1/CCNB1/MCM2/CDK2/MCM3/RPA2/CDC25C/ORC1/MCM5/RPA1/CCNB2/RFC5/NSD2/MCM7/H2AX/UBB/MCM8/MCM6/RHNO1/PKMYT1/CDC6/CDC25A/EXO1/CDC45/ORC6/MCM4/YWHAE/MCM10/PSMD3/PSMF1/RMI2/PSMC4/RFC2/UBC/H2BC15/PSME1/KAT5/TP53/PIAS4/PSME3/PSMB8
R-HSA-73933	R-HSA-73933	Resolution of Abasic Sites (AP sites)	39	0.563510736093268	2.06403726160312	3.65993745511963e-05	0.00127226397249397	0.000973231488692212	2042	tags=44%, list=14%, signal=38%	POLE/RPA2/POLD1/RPA1/APEX1/RFC5/NTHL1/POLE3/POLE2/UNG/LIG3/MUTYH/LIG1/FEN1/RFC2/POLD2/PARP1
R-HSA-2980766	R-HSA-2980766	Nuclear Envelope Breakdown	52	0.519658031611125	2.05926831581654	3.61663174521275e-05	0.00127226397249397	0.000973231488692212	3868	tags=56%, list=26%, signal=42%	CCNB1/CCNB2/AAAS/NUP62/LMNA/NUP133/NUP93/LMNB1/NUP188/NDC1/NUP205/NUP88/PLK1/NUP98/NUP160/PRKCB/NUP155/NUP153/NUP214/NUP85/VRK1/PRKCA/CTDNEP1/BANF1/RAE1/LPIN2/TMPO/NUP42/NEK9
R-HSA-2467813	R-HSA-2467813	Separation of Sister Chromatids	181	0.351501545620104	1.72944294861506	3.75456005817801e-05	0.00127480411277672	0.000975174595281976	2944	tags=31%, list=20%, signal=25%	TUBA4A/ESPL1/CDCA5/TUBB2B/CENPO/BIRC5/UBB/ANAPC5/ZWINT/ANAPC2/NUP133/KIF2C/TUBA1C/TUBA1B/ERCC6L/TUBB4B/ZW10/BUB1/CDCA8/NDE1/RANGAP1/UBE2S/DSN1/PLK1/CDC20/PSMD3/PSMF1/CENPA/NUP98/CENPI/PSMC4/UBE2C/NUP160/UBC/PSME1/PTTG1/AURKB/PPP2R5B/CKAP5/PSME3/ANAPC1/PSMB8/INCENP/PPP2R5D/TUBB3/CENPL/TUBA1A/PSMD2/NUP85/NDC80/SKA1/RCC2/CENPM/PSME2/CDC23/PPP2R1A
R-HSA-168142	R-HSA-168142	Toll Like Receptor 10 (TLR10) Cascade	92	0.424407613575648	1.90503788691049	4.02185621690011e-05	0.00127650219058134	0.000976473557467053	3371	tags=40%, list=22%, signal=31%	NFKBIA/NFKB2/NFKB1/LRRC14/CASP8/TAB1/RPS6KA2/DUSP3/RELA/RPS6KA1/UBB/NLRC5/ALPK1/ECSIT/TRAF2/USP18/NLRX1/VRK3/MAP2K3/ELK1/MYD88/MAPKAPK3/IRAK2/IRAK1/UBC/MAPK3/TP53/PPP2R5D/MAPK11/MAPKAPK2/NKIRAS2/PPP2R1A/IKBKG/TIFA/CUL1/NFKBIB/TNIP2
R-HSA-168176	R-HSA-168176	Toll Like Receptor 5 (TLR5) Cascade	92	0.424407613575648	1.90503788691049	4.02185621690011e-05	0.00127650219058134	0.000976473557467053	3371	tags=40%, list=22%, signal=31%	NFKBIA/NFKB2/NFKB1/LRRC14/CASP8/TAB1/RPS6KA2/DUSP3/RELA/RPS6KA1/UBB/NLRC5/ALPK1/ECSIT/TRAF2/USP18/NLRX1/VRK3/MAP2K3/ELK1/MYD88/MAPKAPK3/IRAK2/IRAK1/UBC/MAPK3/TP53/PPP2R5D/MAPK11/MAPKAPK2/NKIRAS2/PPP2R1A/IKBKG/TIFA/CUL1/NFKBIB/TNIP2
R-HSA-975871	R-HSA-975871	MyD88 cascade initiated on plasma membrane	92	0.424407613575648	1.90503788691049	4.02185621690011e-05	0.00127650219058134	0.000976473557467053	3371	tags=40%, list=22%, signal=31%	NFKBIA/NFKB2/NFKB1/LRRC14/CASP8/TAB1/RPS6KA2/DUSP3/RELA/RPS6KA1/UBB/NLRC5/ALPK1/ECSIT/TRAF2/USP18/NLRX1/VRK3/MAP2K3/ELK1/MYD88/MAPKAPK3/IRAK2/IRAK1/UBC/MAPK3/TP53/PPP2R5D/MAPK11/MAPKAPK2/NKIRAS2/PPP2R1A/IKBKG/TIFA/CUL1/NFKBIB/TNIP2
R-HSA-69306	R-HSA-69306	DNA Replication	149	0.375739344783433	1.80322519119945	4.54224276289359e-05	0.00141099456038822	0.00107935488721839	2173	tags=31%, list=14%, signal=27%	MCM2/POLE/CDK2/MCM3/RPA2/ORC1/POLD1/MCM5/RPA1/RFC5/CDT1/MCM7/H2AX/UBB/ANAPC5/GINS3/POLE3/MCM8/ANAPC2/MCM6/CDC6/POLA2/UBE2S/GMNN/CDC45/POLE2/ORC6/MCM4/MCM10/PSMD3/PSMF1/LIG1/FZR1/POLA1/PSMC4/FEN1/UBE2C/RFC2/GINS4/UBC/POLD2/H2BC15/PSME1/PSME3/ANAPC1/PSMB8
R-HSA-176974	R-HSA-176974	Unwinding of DNA	12	0.785276073619632	2.12539639170783	5.43873804504365e-05	0.00165428282203411	0.00126546076004195	3232	tags=100%, list=22%, signal=79%	MCM2/MCM3/MCM5/MCM7/GINS3/MCM8/MCM6/CDC45/MCM4/GINS4/GINS2/GINS1
R-HSA-193704	R-HSA-193704	p75 NTR receptor-mediated signalling	88	0.439012147657041	1.94398856711277	6.25748307647077e-05	0.00183306025144306	0.00140221840431225	2611	tags=35%, list=17%, signal=29%	NFKBIA/ARHGEF5/NFKB1/ARHGEF40/VAV1/RTN4R/LINGO1/ABR/RELA/PSEN2/ARHGEF2/TIAM2/UBB/SQSTM1/ARHGEF39/ARHGEF3/PRDM4/SMPD2/APH1A/MCF2L/BAD/MYD88/YWHAE/IRAK1/UBC/ARHGEF15/ARHGEF11/ARHGEF16/HDAC3/ARHGDIA/PREX1
R-HSA-1989781	R-HSA-1989781	PPARA activates gene expression	105	0.416668264785731	1.91687297271447	6.27760360083241e-05	0.00183306025144306	0.00140221840431225	3087	tags=34%, list=21%, signal=27%	FDFT1/CYP1A1/TRIB3/RXRA/FADS1/ME1/PPARGC1B/TBL1X/MED29/TIAM2/NR1H3/SREBF2/PPARG/G0S2/CPT2/NFYC/HELZ2/TGS1/HMGCR/RXRB/MED16/ALAS1/NR1D1/CARM1/MED24/MED9/SLC27A1/HDAC3/MED27/GPS2/PLIN2/MED22/SREBF1/MED26/GLIPR1/FAM120B
R-HSA-174417	R-HSA-174417	Telomere C-strand (Lagging Strand) Synthesis	34	0.571891371552808	2.04657708466633	6.4049941922544e-05	0.00183358657268459	0.00140262101919132	3172	tags=50%, list=21%, signal=40%	CTC1/RPA2/POLD1/RPA1/RFC5/CHTF8/POLA2/TERF2/LIG1/POLA1/FEN1/RFC2/POLD2/CHTF18/TINF2/ACD/PRIM1
R-HSA-8980692	R-HSA-8980692	RHOA GTPase cycle	139	0.380728360940482	1.79514190457493	6.62824212640497e-05	0.00186100644318293	0.00142359613281694	3945	tags=42%, list=26%, signal=31%	PKN3/ARHGEF5/ARHGEF40/ARHGAP4/VAV1/RACGAP1/IQGAP3/AAAS/ABR/BCR/ARHGEF2/CIT/TJP2/ARHGEF3/PCDH7/FLOT2/PKN1/ARHGAP20/DIAPH1/MCF2L/ARHGAP10/DOCK2/ANLN/RTKN/GMIP/TEX2/STARD8/PLEKHG3/VANGL1/ARAP1/ARHGEF15/ARHGEF11/C1QBP/STOM/ARHGAP26/FARP1/ARHGAP22/ARHGDIA/PREX1/PLEKHG4/ARHGAP45/STK10/MYO9B/FAM13A/ARHGEF18/DIAPH3/ARHGEF17/ARAP3/STX5/ARHGAP31/ARHGEF1/FLOT1/TMPO/FAF2/STARD13/HMOX2/ARHGAP24/RHOA
R-HSA-70171	R-HSA-70171	Glycolysis	63	0.478141472285982	1.9852378012573	6.79176783676036e-05	0.00187093981918304	0.00143119477155963	3980	tags=54%, list=27%, signal=40%	GNPDA1/AAAS/NUP62/PFKFB4/NUP133/NUP93/PFKP/GPI/NUP188/PFKM/NDC1/NUP205/NUP88/ADPGK/ENO1/NUP98/NUP160/GCKR/PGK1/NUP155/PGAM1/PKM/PPP2R5D/NUP153/NUP214/TPI1/NUP85/PPP2R1A/PFKL/RAE1/HK1/NUP42/PGP/ALDOA
R-HSA-446652	R-HSA-446652	Interleukin-1 family signaling	129	0.38050359619044	1.7793329775839	7.78806663739274e-05	0.002105662461221	0.00161074828504361	3447	tags=36%, list=23%, signal=28%	NFKBIA/NFKB2/NFKB1/LRRC14/CASP8/TAB1/PTPN23/MAP3K3/RELA/IL1B/UBB/NLRC5/ALPK1/SQSTM1/GSDMD/TRAF2/USP18/NLRX1/IL18R1/IL1RL1/IL1R1/MYD88/IRAK2/PSMD3/PSMF1/IRAK1/PSMC4/PTPN9/UBC/PSME1/TP53/PSME3/PSMB8/PSMD2/NKIRAS2/PSME2/IKBKG/TIFA/PTPN18/PSMC3/CUL1/NFKBIB/PSMB3/TNIP2/IRAK3/TOLLIP/PSMD13
R-HSA-975138	R-HSA-975138	TRAF6 mediated induction of NFkB and MAP kinases upon TLR7/8 or 9 activation	96	0.413421869965986	1.86924700431781	8.61217867861011e-05	0.00212634785083881	0.00162657178784425	3371	tags=39%, list=22%, signal=30%	NFKBIA/NFKB2/NFKB1/LRRC14/CASP8/TAB1/RPS6KA2/DUSP3/RELA/RPS6KA1/UBB/NLRC5/ALPK1/ECSIT/TRAF2/USP18/NLRX1/VRK3/MAP2K3/ELK1/MYD88/MAPKAPK3/IRAK2/IRAK1/UBC/MAPK3/TP53/PPP2R5D/MAPK11/MAPKAPK2/NKIRAS2/PPP2R1A/IKBKG/TIFA/CUL1/NFKBIB/TNIP2
R-HSA-166058	R-HSA-166058	MyD88:MAL(TIRAP) cascade initiated on plasma membrane	99	0.411538242715892	1.86379140632443	8.46391316496664e-05	0.00212634785083881	0.00162657178784425	3519	tags=40%, list=23%, signal=31%	NFKBIA/NFKB2/NFKB1/LRRC14/CASP8/TAB1/RPS6KA2/DUSP3/RELA/RPS6KA1/UBB/NLRC5/ALPK1/ECSIT/TRAF2/USP18/NLRX1/VRK3/MAP2K3/ELK1/MYD88/MAPKAPK3/IRAK2/SOCS1/IRAK1/UBC/MAPK3/TP53/PPP2R5D/MAPK11/MAPKAPK2/NKIRAS2/PPP2R1A/IKBKG/TIFA/CUL1/NFKBIB/TNIP2/IRAK3/RPS6KA5
R-HSA-168179	R-HSA-168179	Toll Like Receptor TLR1:TLR2 Cascade	99	0.411538242715892	1.86379140632443	8.46391316496664e-05	0.00212634785083881	0.00162657178784425	3519	tags=40%, list=23%, signal=31%	NFKBIA/NFKB2/NFKB1/LRRC14/CASP8/TAB1/RPS6KA2/DUSP3/RELA/RPS6KA1/UBB/NLRC5/ALPK1/ECSIT/TRAF2/USP18/NLRX1/VRK3/MAP2K3/ELK1/MYD88/MAPKAPK3/IRAK2/SOCS1/IRAK1/UBC/MAPK3/TP53/PPP2R5D/MAPK11/MAPKAPK2/NKIRAS2/PPP2R1A/IKBKG/TIFA/CUL1/NFKBIB/TNIP2/IRAK3/RPS6KA5
R-HSA-168188	R-HSA-168188	Toll Like Receptor TLR6:TLR2 Cascade	99	0.411538242715892	1.86379140632443	8.46391316496664e-05	0.00212634785083881	0.00162657178784425	3519	tags=40%, list=23%, signal=31%	NFKBIA/NFKB2/NFKB1/LRRC14/CASP8/TAB1/RPS6KA2/DUSP3/RELA/RPS6KA1/UBB/NLRC5/ALPK1/ECSIT/TRAF2/USP18/NLRX1/VRK3/MAP2K3/ELK1/MYD88/MAPKAPK3/IRAK2/SOCS1/IRAK1/UBC/MAPK3/TP53/PPP2R5D/MAPK11/MAPKAPK2/NKIRAS2/PPP2R1A/IKBKG/TIFA/CUL1/NFKBIB/TNIP2/IRAK3/RPS6KA5
R-HSA-181438	R-HSA-181438	Toll Like Receptor 2 (TLR2) Cascade	99	0.411538242715892	1.86379140632443	8.46391316496664e-05	0.00212634785083881	0.00162657178784425	3519	tags=40%, list=23%, signal=31%	NFKBIA/NFKB2/NFKB1/LRRC14/CASP8/TAB1/RPS6KA2/DUSP3/RELA/RPS6KA1/UBB/NLRC5/ALPK1/ECSIT/TRAF2/USP18/NLRX1/VRK3/MAP2K3/ELK1/MYD88/MAPKAPK3/IRAK2/SOCS1/IRAK1/UBC/MAPK3/TP53/PPP2R5D/MAPK11/MAPKAPK2/NKIRAS2/PPP2R1A/IKBKG/TIFA/CUL1/NFKBIB/TNIP2/IRAK3/RPS6KA5
R-HSA-166016	R-HSA-166016	Toll Like Receptor 4 (TLR4) Cascade	125	0.38692664135365	1.80952666922373	8.73841582536498e-05	0.00212634785083881	0.00162657178784425	3519	tags=38%, list=23%, signal=30%	PLCG2/NFKBIA/NFKB2/NFKB1/LRRC14/RIPK3/CASP8/TAB1/RPS6KA2/DUSP3/RELA/RPS6KA1/UBB/NLRC5/ALPK1/ECSIT/TRAF2/USP18/NLRX1/VRK3/MAP2K3/ELK1/IKBKE/DNM2/MYD88/MAPKAPK3/IRAK2/SOCS1/IRAK1/UBC/MAPK3/TP53/RIPK1/PPP2R5D/IRF3/MAPK11/BIRC3/MAPKAPK2/TRAF3/NKIRAS2/PPP2R1A/IKBKG/TIFA/CUL1/NFKBIB/TNIP2/IRAK3/RPS6KA5
R-HSA-5656169	R-HSA-5656169	Termination of translesion DNA synthesis	32	0.58596933753887	2.05842763068611	9.48199318071591e-05	0.00226946066292545	0.00173604741410519	1854	tags=44%, list=12%, signal=38%	TRIM25/POLE/RPA2/UBA7/POLD1/RPA1/RFC5/UBB/POLE3/POLE2/RFC2/PCLAF/UBC/POLD2
R-HSA-170822	R-HSA-170822	Regulation of Glucokinase by Glucokinase Regulatory Protein	30	0.580875097763327	1.99506794150257	0.000101168775112969	0.00231756755480932	0.00177284727876906	2659	tags=50%, list=18%, signal=41%	AAAS/NUP62/NUP133/NUP93/NUP188/NDC1/NUP205/NUP88/NUP98/NUP160/GCKR/NUP155/NUP153/NUP214/NUP85
R-HSA-5619107	R-HSA-5619107	Defective TPR may confer susceptibility towards thyroid papillary carcinoma (TPC)	30	0.580875097763327	1.99506794150257	0.000101168775112969	0.00231756755480932	0.00177284727876906	2659	tags=50%, list=18%, signal=41%	AAAS/NUP62/NUP133/NUP93/NUP188/NDC1/NUP205/NUP88/NUP98/NUP160/GCKR/NUP155/NUP153/NUP214/NUP85
R-HSA-168138	R-HSA-168138	Toll Like Receptor 9 (TLR9) Cascade	102	0.39169966961925	1.78900461606368	0.0001015920024026	0.00231756755480932	0.00177284727876906	3371	tags=37%, list=22%, signal=29%	NFKBIA/NFKB2/NFKB1/LRRC14/CASP8/TAB1/RPS6KA2/DUSP3/RELA/RPS6KA1/UBB/NLRC5/ALPK1/ECSIT/TRAF2/USP18/NLRX1/VRK3/MAP2K3/ELK1/MYD88/MAPKAPK3/IRAK2/IRAK1/UBC/MAPK3/TP53/PPP2R5D/MAPK11/MAPKAPK2/NKIRAS2/PPP2R1A/IKBKG/TIFA/CUL1/NFKBIB/PIK3R4/TNIP2
R-HSA-166166	R-HSA-166166	MyD88-independent TLR4 cascade	106	0.397041485706091	1.82331047240564	0.000114383803502649	0.00253030838051313	0.00193558557442281	3371	tags=39%, list=22%, signal=30%	NFKBIA/NFKB2/NFKB1/LRRC14/RIPK3/CASP8/TAB1/RPS6KA2/DUSP3/RELA/RPS6KA1/UBB/NLRC5/ALPK1/TRAF2/USP18/NLRX1/VRK3/MAP2K3/ELK1/IKBKE/MAPKAPK3/IRAK2/IRAK1/UBC/MAPK3/TP53/RIPK1/PPP2R5D/IRF3/MAPK11/BIRC3/MAPKAPK2/TRAF3/NKIRAS2/PPP2R1A/IKBKG/TIFA/CUL1/NFKBIB/TNIP2
R-HSA-937061	R-HSA-937061	TRIF (TICAM1)-mediated TLR4 signaling	106	0.397041485706091	1.82331047240564	0.000114383803502649	0.00253030838051313	0.00193558557442281	3371	tags=39%, list=22%, signal=30%	NFKBIA/NFKB2/NFKB1/LRRC14/RIPK3/CASP8/TAB1/RPS6KA2/DUSP3/RELA/RPS6KA1/UBB/NLRC5/ALPK1/TRAF2/USP18/NLRX1/VRK3/MAP2K3/ELK1/IKBKE/MAPKAPK3/IRAK2/IRAK1/UBC/MAPK3/TP53/RIPK1/PPP2R5D/IRF3/MAPK11/BIRC3/MAPKAPK2/TRAF3/NKIRAS2/PPP2R1A/IKBKG/TIFA/CUL1/NFKBIB/TNIP2
R-HSA-168164	R-HSA-168164	Toll Like Receptor 3 (TLR3) Cascade	101	0.410442597099891	1.86771381203801	0.000119101975649193	0.00259535648429585	0.00198534479440368	3371	tags=41%, list=22%, signal=32%	NFKBIA/NFKB2/NFKB1/LRRC14/RIPK3/CASP8/TAB1/RPS6KA2/DUSP3/RELA/RPS6KA1/UBB/NLRC5/ALPK1/TRAF2/USP18/NLRX1/VRK3/MAP2K3/ELK1/IKBKE/MAPKAPK3/IRAK2/IRAK1/UBC/MAPK3/TP53/RIPK1/PPP2R5D/IRF3/MAPK11/BIRC3/MAPKAPK2/TRAF3/NKIRAS2/PPP2R1A/IKBKG/TIFA/CUL1/NFKBIB/TNIP2
R-HSA-1834949	R-HSA-1834949	Cytosolic sensors of pathogen-associated DNA	61	0.471477031468784	1.93564341288101	0.000122861008103237	0.00263789811515775	0.0020178874550702	3859	tags=57%, list=26%, signal=43%	STAT6/NFKBIA/NFKB2/TRIM21/NFKB1/RIPK3/POLR3A/RELA/UBB/TRIM32/IFI16/POLR3D/DDX41/POLR3H/DHX9/MYD88/NLRC3/DTX4/POLR3B/POLR3K/UBC/POLR1C/RIPK1/IRF3/NKIRAS2/POLR3E/TREX1/IKBKG/NFKBIB/POLR2F/XRCC6/MRE11/PRKDC/IRF7/POLR3C
R-HSA-8948216	R-HSA-8948216	Collagen chain trimerization	29	-0.588107054381686	-2.13755603747694	0.000125882488404245	0.00266360047927823	0.00203754874442264	3799	tags=62%, list=25%, signal=46%	COL1A1/COL5A3/COL16A1/COL6A1/COL25A1/COL23A1/COL13A1/COL5A2/COL4A5/COL5A1/COL18A1/COL7A1/COL4A1/COL11A1/COL12A1/COL4A2/COL22A1/COL27A1
R-HSA-5696400	R-HSA-5696400	Dual Incision in GG-NER	41	0.52686203442717	1.95659130142583	0.000133252928890065	0.00277927537399278	0.00212603545191517	2042	tags=39%, list=14%, signal=34%	POLE/RPA2/POLD1/RPA1/RFC5/UBB/GTF2H4/POLE3/DDB1/CHD1L/ERCC2/POLE2/RFC2/UBC/POLD2/PARP1
R-HSA-389960	R-HSA-389960	Formation of tubulin folding intermediates by CCT/TriC	20	0.663767537236052	2.09748619106477	0.000138766091703844	0.00285349991391004	0.00218281428165721	4376	tags=80%, list=29%, signal=57%	TUBA4A/TUBB2B/TUBA1C/TUBA1B/TUBB4B/CCT3/CCT4/CCT2/TUBB3/TUBA1A/CCT7/CCT6B/TUBB4A/TUBB2A/TUBB6/CCT5
R-HSA-352230	R-HSA-352230	Amino acid transport across the plasma membrane	22	0.638976618621831	2.06246672590383	0.00014668976634911	0.00297454248430139	0.00227540704819306	1384	tags=41%, list=9%, signal=37%	SLC1A4/SLC38A5/SLC3A2/SLC43A1/SLC7A8/SLC7A2/SLC1A5/SLC7A7/SLC7A1
R-HSA-1442490	R-HSA-1442490	Collagen degradation	44	-0.502137259354726	-2.01173423474374	0.000165668560472146	0.00331337120944292	0.002534597587036	4164	tags=59%, list=28%, signal=43%	COL6A2/ADAM17/COL1A1/COL5A3/COL16A1/COL6A1/ADAM9/MMP1/COL25A1/COL23A1/MMP10/COL13A1/COL5A2/COL4A5/COL5A1/ADAM10/CTSK/MMP11/MMP7/COL18A1/MMP2/COL7A1/COL4A1/COL11A1/COL12A1/COL4A2
R-HSA-176033	R-HSA-176033	Interactions of Vpr with host cellular proteins	36	0.542675272194622	1.96640546878612	0.000169479001411203	0.00334377489270752	0.00255785519910792	3727	tags=56%, list=25%, signal=42%	AAAS/NUP62/NUP133/NUP93/NUP188/HMGA1/NDC1/NUP205/NUP88/SLC25A5/NUP98/NUP160/NUP155/NUP153/NUP214/NUP85/SLC25A6/BANF1/RAE1/NUP42
R-HSA-168181	R-HSA-168181	Toll Like Receptor 7/8 (TLR7/8) Cascade	98	0.40319526124525	1.82883825737556	0.000172264612090492	0.00335341778202825	0.00256523162705982	3371	tags=38%, list=22%, signal=29%	NFKBIA/NFKB2/NFKB1/LRRC14/CASP8/TAB1/RPS6KA2/DUSP3/RELA/RPS6KA1/UBB/NLRC5/ALPK1/ECSIT/TRAF2/USP18/NLRX1/VRK3/MAP2K3/ELK1/MYD88/MAPKAPK3/IRAK2/IRAK1/UBC/MAPK3/TP53/PPP2R5D/MAPK11/MAPKAPK2/NKIRAS2/PPP2R1A/IKBKG/TIFA/CUL1/NFKBIB/TNIP2
R-HSA-165054	R-HSA-165054	Rev-mediated nuclear export of HIV RNA	34	0.554887638133447	1.98572732735079	0.000181440881526918	0.00339620111576026	0.00259795918083751	3727	tags=56%, list=25%, signal=42%	AAAS/NUP62/NUP133/NUP93/RCC1/NUP188/RANGAP1/NDC1/NUP205/NUP88/NUP98/NUP160/NUP155/NUP153/NUP214/NUP85/RANBP1/RAE1/NUP42
R-HSA-877300	R-HSA-877300	Interferon gamma signaling	73	0.441822003415977	1.88364512882944	0.000180853962205609	0.00339620111576026	0.00259795918083751	2508	tags=29%, list=17%, signal=24%	OAS3/OAS1/TRIM25/IRF1/ICAM1/TRIM26/TRIM21/PML/MID1/OAS2/CD44/SOCS1/RAF1/MAPK3/TRIM14/TRIM68/TRIM34/PTPN1/IRF3/GBP4/HLA-E
R-HSA-975155	R-HSA-975155	MyD88 dependent cascade initiated on endosome	97	0.408009365186319	1.85246619317019	0.000178908227420544	0.00339620111576026	0.00259795918083751	3371	tags=38%, list=22%, signal=30%	NFKBIA/NFKB2/NFKB1/LRRC14/CASP8/TAB1/RPS6KA2/DUSP3/RELA/RPS6KA1/UBB/NLRC5/ALPK1/ECSIT/TRAF2/USP18/NLRX1/VRK3/MAP2K3/ELK1/MYD88/MAPKAPK3/IRAK2/IRAK1/UBC/MAPK3/TP53/PPP2R5D/MAPK11/MAPKAPK2/NKIRAS2/PPP2R1A/IKBKG/TIFA/CUL1/NFKBIB/TNIP2
R-HSA-177243	R-HSA-177243	Interactions of Rev with host cellular proteins	36	0.540039092659677	1.9568531672168	0.00018552417149919	0.00342867456188376	0.00262280007942226	3727	tags=53%, list=25%, signal=40%	AAAS/NUP62/NUP133/NUP93/RCC1/NUP188/RANGAP1/NDC1/NUP205/NUP88/NUP98/NUP160/NUP155/NUP153/NUP214/NUP85/RANBP1/RAE1/NUP42
R-HSA-9020702	R-HSA-9020702	Interleukin-1 signaling	107	0.385522755685372	1.765128809003	0.000194374713969263	0.00354733852993904	0.00271357330949194	3447	tags=38%, list=23%, signal=30%	NFKBIA/NFKB2/NFKB1/LRRC14/CASP8/TAB1/MAP3K3/RELA/IL1B/UBB/NLRC5/ALPK1/SQSTM1/TRAF2/USP18/NLRX1/IL1R1/MYD88/IRAK2/PSMD3/PSMF1/IRAK1/PSMC4/UBC/PSME1/TP53/PSME3/PSMB8/PSMD2/NKIRAS2/PSME2/IKBKG/TIFA/PSMC3/CUL1/NFKBIB/PSMB3/TNIP2/IRAK3/TOLLIP/PSMD13
R-HSA-69186	R-HSA-69186	Lagging Strand Synthesis	20	0.655470363783873	2.07126736329069	0.000202322039716038	0.00364679232080759	0.00278965151577279	1854	tags=50%, list=12%, signal=44%	RPA2/POLD1/RPA1/RFC5/POLA2/LIG1/POLA1/FEN1/RFC2/POLD2
R-HSA-110313	R-HSA-110313	Translesion synthesis by Y family DNA polymerases bypasses lesions on DNA template	39	0.52968684957731	1.9401465215878	0.000205416894120963	0.003657422748983	0.00279778337178872	1854	tags=38%, list=12%, signal=34%	TRIM25/POLE/RPA2/UBA7/POLD1/RPA1/RFC5/UBB/POLE3/POLE2/VCP/RFC2/PCLAF/UBC/POLD2
R-HSA-3000178	R-HSA-3000178	ECM proteoglycans	52	-0.475524392604821	-1.97917928557404	0.000208746659768556	0.00367192919592882	0.00280888022846466	3527	tags=48%, list=24%, signal=37%	HAPLN1/COL6A2/COL1A1/APP/COL5A3/COL6A1/VCAN/ITGA2/TGFB3/LAMB1/ITGAV/COL5A2/COL4A5/ITGAX/COL5A1/FN1/HSPG2/LAMA4/LAMA5/ITGB1/AGRN/PTPRS/COL4A1/COL4A2/TNXB
R-HSA-69002	R-HSA-69002	DNA Replication Pre-Initiation	123	0.377591000401244	1.7627930381471	0.000235725647549476	0.0040971362550266	0.00313414676754378	2173	tags=31%, list=14%, signal=27%	MCM2/POLE/CDK2/MCM3/RPA2/ORC1/MCM5/RPA1/CDT1/MCM7/H2AX/UBB/ANAPC5/POLE3/MCM8/ANAPC2/MCM6/CDC6/POLA2/UBE2S/GMNN/CDC45/POLE2/ORC6/MCM4/MCM10/PSMD3/PSMF1/FZR1/POLA1/PSMC4/UBE2C/UBC/H2BC15/PSME1/PSME3/ANAPC1/PSMB8
R-HSA-445989	R-HSA-445989	TAK1-dependent IKK and NF-kappa-B activation	41	0.51375571934679	1.90791878299717	0.000244015966792223	0.00419133307666642	0.00320620360082414	1945	tags=41%, list=13%, signal=36%	NFKBIA/NFKB2/NFKB1/LRRC14/CASP8/TAB1/RELA/UBB/NLRC5/ALPK1/TRAF2/USP18/NLRX1/IRAK2/IRAK1/UBC/TP53
R-HSA-379726	R-HSA-379726	Mitochondrial tRNA aminoacylation	21	0.634010150575074	2.02543857318532	0.000255270587766898	0.00433366346674037	0.00331508070527147	3603	tags=71%, list=24%, signal=54%	LARS2/FARS2/DARS2/AARS2/TARS2/VARS2/QARS1/PARS2/YARS2/MARS2/KARS1/CARS2/WARS2/SARS2/EARS2
R-HSA-9013026	R-HSA-9013026	RHOB GTPase cycle	68	0.439867904199813	1.85986777995476	0.000282308389757245	0.0047375890694894	0.00362406777413717	3533	tags=43%, list=24%, signal=33%	PKN3/ARHGEF5/RACGAP1/IQGAP3/ABR/BCR/ARHGEF2/CIT/TJP2/ARHGEF3/PCDH7/FLOT2/PKN1/DIAPH1/MCF2L/ANLN/RTKN/STARD8/VANGL1/ARHGEF11/STOM/ARHGAP26/PREX1/STK10/MYO9B/DIAPH3/ARHGEF17/ARHGEF1/FLOT1
R-HSA-3371453	R-HSA-3371453	Regulation of HSF1-mediated heat shock response	69	0.451248646778908	1.90461062166479	0.000303722813229655	0.00503903758312837	0.00385466393345292	3727	tags=43%, list=25%, signal=33%	RPA2/RPA1/AAAS/NUP62/HSPA12B/NUP133/NUP93/HSPA6/NUP188/HSPA8/NDC1/BAG1/NUP205/NUP88/YWHAE/NUP98/NUP160/MAPK3/HSPA1A/NUP155/NUP153/NUP214/NUP85/MAPKAPK2/DNAJB1/HSPH1/RAE1/CCAR2/HSPA9/NUP42
R-HSA-69205	R-HSA-69205	G1/S-Specific Transcription	28	0.580042784414767	1.9790926466398	0.000330974068463935	0.00535668866098733	0.00409765441190163	5662	tags=75%, list=38%, signal=47%	ORC1/CDT1/RRM2/CDC6/TFDP1/TK1/CDC45/POLA1/FBXO5/E2F1/DHFR/LIN37/LIN52/LIN9/E2F6/TYMS/E2F4/CCNE1/CCNA1/TFDP2/RBL1
R-HSA-3301854	R-HSA-3301854	Nuclear Pore Complex (NPC) Disassembly	35	0.546013708770827	1.96636814324608	0.000328592960057719	0.00535668866098733	0.00409765441190163	2659	tags=46%, list=18%, signal=38%	CCNB1/CCNB2/AAAS/NUP62/NUP133/NUP93/NUP188/NDC1/NUP205/NUP88/NUP98/NUP160/NUP155/NUP153/NUP214/NUP85
R-HSA-180746	R-HSA-180746	Nuclear import of Rev protein	33	0.550210881940667	1.94520378231442	0.000333875800102635	0.00535668866098733	0.00409765441190163	2659	tags=45%, list=18%, signal=37%	AAAS/NUP62/NUP133/NUP93/RCC1/NUP188/NDC1/NUP205/NUP88/NUP98/NUP160/NUP155/NUP153/NUP214/NUP85
R-HSA-1810476	R-HSA-1810476	RIP-mediated NFkB activation via ZBP1	15	0.689008146545444	1.98641964640555	0.000345647851896315	0.00548528112791978	0.00419602254990835	3268	tags=73%, list=22%, signal=57%	NFKBIA/NFKB2/NFKB1/RIPK3/RELA/DHX9/MYD88/RIPK1/NKIRAS2/IKBKG/NFKBIB
R-HSA-9692916	R-HSA-9692916	SARS-CoV-1 activates/modulates innate immune responses	36	0.527165552478206	1.91020538149199	0.000397067255647063	0.00623352895962056	0.0047684024701928	2791	tags=47%, list=19%, signal=39%	RIGI/TRIM25/NFKBIA/NFKB1/RIPK3/IFIH1/PCBP2/KPNA2/RELA/UBB/BST2/IKBKE/IRAK2/UBC/IRF3/ITCH/TRAF3
R-HSA-191859	R-HSA-191859	snRNP Assembly	52	0.479976617147806	1.902021290734	0.000415029981279592	0.00631191429862713	0.00482836414624613	2659	tags=42%, list=18%, signal=35%	PRMT5/GEMIN4/GEMIN5/AAAS/NUP62/NUP133/NUP93/SNRPB/NUP188/TGS1/NDC1/NUP205/NUP88/NUP98/NUP160/WDR77/NCBP1/NUP155/NUP153/NUP214/GEMIN7/NUP85
R-HSA-194441	R-HSA-194441	Metabolism of non-coding RNA	52	0.479976617147806	1.902021290734	0.000415029981279592	0.00631191429862713	0.00482836414624613	2659	tags=42%, list=18%, signal=35%	PRMT5/GEMIN4/GEMIN5/AAAS/NUP62/NUP133/NUP93/SNRPB/NUP188/TGS1/NDC1/NUP205/NUP88/NUP98/NUP160/WDR77/NCBP1/NUP155/NUP153/NUP214/GEMIN7/NUP85
R-HSA-110314	R-HSA-110314	Recognition of DNA damage by PCNA-containing replication complex	30	0.552286349441665	1.89687730553994	0.000412830671221976	0.00631191429862713	0.00482836414624613	1854	tags=43%, list=12%, signal=38%	POLE/RPA2/DTL/POLD1/RPA1/RFC5/UBB/POLE3/DDB1/POLE2/RFC2/UBC/POLD2
R-HSA-73893	R-HSA-73893	DNA Damage Bypass	48	0.482789619784265	1.87350381935149	0.000462367899058319	0.00695935188273346	0.00532362822464326	1854	tags=35%, list=12%, signal=31%	TRIM25/POLE/RPA2/DTL/UBA7/POLD1/RPA1/RFC5/UBB/POLE3/DDB1/POLE2/VCP/RFC2/PCLAF/UBC/POLD2
R-HSA-159234	R-HSA-159234	Transport of Mature mRNAs Derived from Intronless Transcripts	42	0.50197555487359	1.884108764623	0.000485350811886242	0.00723073658524401	0.00553122676059401	2659	tags=45%, list=18%, signal=37%	AAAS/NUP62/CPSF1/NUP133/NUP93/NUP188/NDC1/NUP205/NUP88/SYMPK/NUP98/SLBP/NUP160/NCBP1/NUP155/NUP153/NUP214/WDR33/NUP85
R-HSA-69183	R-HSA-69183	Processive synthesis on the lagging strand	15	0.676592028170676	1.95062381206688	0.000519942445875926	0.00766783809069547	0.00586559207947217	1854	tags=53%, list=12%, signal=47%	RPA2/POLD1/RPA1/POLA2/LIG1/POLA1/FEN1/POLD2
R-HSA-1474228	R-HSA-1474228	Degradation of the extracellular matrix	95	-0.3667532651873	-1.7493829296412	0.000543618547722482	0.00793683079674824	0.00607136083298477	3306	tags=39%, list=22%, signal=31%	COL16A1/COL6A1/ADAM9/MMP1/CAPN10/COL25A1/COL23A1/MMP10/SPP1/CAPN7/NID1/COL13A1/LAMB1/CAPN3/COL5A2/COL4A5/COL5A1/ADAM10/FN1/CTSK/SCUBE3/FBN2/HSPG2/ADAMTS4/MMP11/LAMA5/MMP7/ADAM8/COL18A1/MMP2/COL7A1/CASP3/ADAMTS5/COL4A1/COL11A1/COL12A1/COL4A2
R-HSA-379716	R-HSA-379716	Cytosolic tRNA aminoacylation	24	0.602383244230163	1.99522515591926	0.000562995785331712	0.00803344827022919	0.00614526936893524	2526	tags=58%, list=17%, signal=49%	AARS1/MARS1/VARS1/WARS1/IARS1/FARSA/DARS1/YARS1/QARS1/LARS1/EPRS1/FARSB/KARS1/CARS1
R-HSA-174411	R-HSA-174411	Polymerase switching on the C-strand of the telomere	26	0.567661427083355	1.91764146949247	0.000572245630208107	0.00803344827022919	0.00614526936893524	3172	tags=50%, list=21%, signal=40%	CTC1/POLD1/RFC5/CHTF8/POLA2/TERF2/POLA1/RFC2/POLD2/CHTF18/TINF2/ACD/PRIM1
R-HSA-159231	R-HSA-159231	Transport of Mature mRNA Derived from an Intronless Transcript	41	0.49041549812049	1.82124092268335	0.00057018692139366	0.00803344827022919	0.00614526936893524	2659	tags=44%, list=18%, signal=36%	AAAS/NUP62/CPSF1/NUP133/NUP93/NUP188/NDC1/NUP205/NUP88/SYMPK/NUP98/NUP160/NCBP1/NUP155/NUP153/NUP214/WDR33/NUP85
R-HSA-9609646	R-HSA-9609646	HCMV Infection	115	0.36544181498438	1.69675324011289	0.000557595366604677	0.00803344827022919	0.00614526936893524	2772	tags=36%, list=18%, signal=29%	TUBA4A/NFKB1/PML/TUBB2B/TBL1X/AAAS/NUP62/TRIM28/NUP133/NUP93/TUBA1C/MVB12A/TUBA1B/TUBB4B/ELK1/NUP188/DAXX/NDC1/NUP205/NUP88/CHMP6/VPS4A/NUP98/UBAP1/MVB12B/VPS37B/VPS37C/NUP160/H2AC25/H2BC15/CHMP4C/CHMP1A/NUP155/NUP153/NUP214/TUBB3/TUBA1A/H2AC18/HDAC3/NUP85/GPS2
R-HSA-1650814	R-HSA-1650814	Collagen biosynthesis and modifying enzymes	49	-0.463379475322696	-1.8963743157825	0.00061298875098218	0.00852346263270459	0.00652011092523401	3799	tags=47%, list=25%, signal=35%	COL1A1/PLOD2/COL5A3/COL16A1/COL6A1/PCOLCE/COL25A1/ADAMTS3/COL23A1/COL13A1/COL5A2/COL4A5/COL5A1/P4HA2/COL18A1/COL7A1/COL4A1/COL11A1/P4HA1/COL12A1/COL4A2/COL22A1/COL27A1
R-HSA-193639	R-HSA-193639	p75NTR signals via NF-kB	15	0.672842912797047	1.93981506260265	0.000642279239657626	0.00869491406004356	0.00665126446842553	1851	tags=53%, list=12%, signal=47%	NFKBIA/NFKB1/RELA/UBB/SQSTM1/MYD88/IRAK1/UBC
R-HSA-168274	R-HSA-168274	Export of Viral Ribonucleoproteins from Nucleus	33	0.537909383526844	1.90171332796662	0.000638114553117988	0.00869491406004356	0.00665126446842553	2659	tags=45%, list=18%, signal=37%	AAAS/NUP62/NUP133/NUP93/NUP188/NDC1/NUP205/NUP88/NUP98/NUP160/HSPA1A/NUP155/NUP153/NUP214/NUP85
R-HSA-2426168	R-HSA-2426168	Activation of gene expression by SREBF (SREBP)	42	0.49467183977058	1.85669509177322	0.00064318542361966	0.00869491406004356	0.00665126446842553	1812	tags=36%, list=12%, signal=31%	FDFT1/DHCR7/RXRA/SCD/TBL1X/SREBF2/FASN/ACACA/MVK/NFYC/HELZ2/TGS1/HMGCR/LSS/CARM1
R-HSA-8852276	R-HSA-8852276	The role of GTSE1 in G2/M progression after G2 checkpoint	69	0.441061677752462	1.86161390677416	0.000662875530004335	0.00887888324592963	0.00679199360052728	3829	tags=43%, list=26%, signal=33%	GTSE1/TUBA4A/CCNB1/TUBB2B/CCNB2/HSP90AB1/UBB/TUBA1C/TUBA1B/TUBB4B/PLK1/PSMD3/PSMF1/PSMC4/UBC/PSME1/TP53/PSME3/PSMB8/TUBB3/TUBA1A/PSMD2/PSME2/PSMC3/PSMB3/PSMD13/TUBB4A/PSMD5/TUBB2A/PSMD8
R-HSA-168898	R-HSA-168898	Toll-like Receptor Cascades	143	0.350491450949344	1.67036794229978	0.000672710368941683	0.00892870126049871	0.0068301024061926	3559	tags=36%, list=24%, signal=27%	PLCG2/NFKBIA/NFKB2/NFKB1/LRRC14/RIPK3/CASP8/TAB1/RPS6KA2/DUSP3/RELA/RPS6KA1/UBB/NLRC5/ALPK1/GSDMD/ECSIT/TRAF2/USP18/NLRX1/VRK3/MAP2K3/ELK1/IKBKE/DNM2/MYD88/MAPKAPK3/IRAK2/SOCS1/IRAK1/UBC/MAPK3/TP53/RIPK1/PPP2R5D/IRF3/MAPK11/BIRC3/MAPKAPK2/TRAF3/NKIRAS2/PPP2R1A/IKBKG/TIFA/CUL1/NFKBIB/PIK3R4/TNIP2/IRAK3/RPS6KA5/CNPY3
R-HSA-1606322	R-HSA-1606322	ZBP1(DAI) mediated induction of type I IFNs	18	0.653284612862664	1.98867850797855	0.000682051217873846	0.00897112412698933	0.00686255421682457	3268	tags=72%, list=22%, signal=57%	NFKBIA/NFKB2/NFKB1/RIPK3/RELA/DHX9/MYD88/DTX4/RIPK1/IRF3/NKIRAS2/IKBKG/NFKBIB
R-HSA-180910	R-HSA-180910	Vpr-mediated nuclear import of PICs	33	0.533335647002852	1.88554343769764	0.000712217204034552	0.00928425998116469	0.00710209072820169	3727	tags=55%, list=25%, signal=41%	AAAS/NUP62/NUP133/NUP93/NUP188/HMGA1/NDC1/NUP205/NUP88/NUP98/NUP160/NUP155/NUP153/NUP214/NUP85/BANF1/RAE1/NUP42
R-HSA-5693532	R-HSA-5693532	DNA Double-Strand Break Repair	147	0.339734998499268	1.62895714122704	0.000783168010561093	0.0101188079240637	0.00774048681141425	2042	tags=27%, list=14%, signal=24%	SPIDR/POLE/TDP1/CDK2/RPA2/TIMELESS/KPNA2/POLD1/RPA1/BAP1/RFC5/NSD2/H2AX/FIRRM/RAD51D/UBB/POLE3/RHNO1/PPP5C/APBB1/XRCC3/EXO1/POLE2/LIG3/RMI2/NHEJ1/ABL1/FEN1/RFC2/PPP4C/RTEL1/UBC/POLD2/RNF4/POLL/H2BC15/KAT5/TP53/PIAS4/PARP1
R-HSA-1474244	R-HSA-1474244	Extracellular matrix organization	218	-0.287674753262503	-1.55726253627443	0.000806128647328298	0.0103241037289414	0.00789752996136034	3306	tags=29%, list=22%, signal=23%	COL16A1/ITGB2/COL6A1/ADAM9/PXDN/MMP1/PCOLCE/CAPN10/COL25A1/ADAMTS3/COL23A1/MMP10/SPP1/VCAN/CAPN7/ITGB8/NID1/COL13A1/BMP4/ITGA2/TGFB3/LAMB1/FBLN2/ITGAV/CAPN3/COL5A2/COL4A5/ITGAX/DST/COL5A1/ADAM10/LTBP2/FN1/CTSK/SCUBE3/FBN2/P4HA2/HSPG2/LAMA4/ADAMTS4/MMP11/LAMA5/MMP7/ADAM8/COL18A1/MMP2/ITGB1/ITGA1/COL7A1/VWF/CASP3/AGRN/ADAMTS5/PTPRS/COL4A1/COL11A1/ITGAE/P4HA1/COL12A1/ITGA11/COL4A2/TNXB/COL22A1/COL27…
R-HSA-69618	R-HSA-69618	Mitotic Spindle Checkpoint	111	0.365253546763195	1.68266646040503	0.000822017820852427	0.0104360523343004	0.0079831662052579	2944	tags=32%, list=20%, signal=26%	CENPO/BIRC5/ANAPC5/ZWINT/ANAPC2/NUP133/KIF2C/ERCC6L/ZW10/BUB1/CDCA8/NDE1/RANGAP1/UBE2S/DSN1/PLK1/CDC20/CENPA/NUP98/CENPI/UBE2C/NUP160/AURKB/PPP2R5B/CKAP5/ANAPC1/INCENP/PPP2R5D/CENPL/NUP85/NDC80/SKA1/RCC2/CENPM/CDC23/PPP2R1A
R-HSA-4570464	R-HSA-4570464	SUMOylation of RNA binding proteins	46	0.466398300203181	1.79742594282202	0.000849763929826493	0.0106953046340231	0.0081814839341734	2798	tags=46%, list=19%, signal=37%	CBX2/AAAS/SCMH1/NUP62/NUP133/NUP93/NUP188/NDC1/NUP205/NUP88/HNRNPC/NUP98/PHC2/NUP160/NUP155/NUP153/UBE2I/PCGF2/NUP214/NUP85/RING1
R-HSA-6782210	R-HSA-6782210	Gap-filling DNA repair synthesis and ligation in TC-NER	63	0.429911956495199	1.78498941571895	0.000897204662869677	0.0111958872460661	0.00856440978231874	1974	tags=32%, list=13%, signal=28%	POLE/RPA2/POLD1/RPA1/RFC5/PRPF19/UBB/GTF2H4/POLE3/DDB1/AQR/ERCC2/POLE2/XAB2/LIG3/LIG1/RFC2/UBC/POLD2/POLR2D
R-HSA-6783783	R-HSA-6783783	Interleukin-10 signaling	24	0.59203284026664	1.96094235247187	0.00094984635138969	0.0117523362121097	0.00899007117595416	4115	tags=67%, list=27%, signal=48%	ICAM1/TNFRSF1A/TYK2/IL1B/IL1R1/CCL2/CSF3/IL10RA/CXCL2/CSF2/IL12A/IL6/TNFRSF1B/CXCL10/CXCL8/CSF1
R-HSA-168271	R-HSA-168271	Transport of Ribonucleoproteins into the Host Nucleus	31	0.55022593919855	1.90276169906405	0.000963738071336889	0.0118240133122005	0.00904490131524493	2659	tags=45%, list=18%, signal=37%	AAAS/NUP62/NUP133/NUP93/NUP188/NDC1/NUP205/NUP88/NUP98/NUP160/NUP155/NUP153/NUP214/NUP85
R-HSA-1799339	R-HSA-1799339	SRP-dependent cotranslational protein targeting to membrane	110	-0.346897430851935	-1.69250204173667	0.000981659885021572	0.0119435286010958	0.00913632577199901	3666	tags=38%, list=24%, signal=29%	RPL26/RPS21/RPLP2/RPS19/RPL5/RPL23A/RPL17/RPL37A/RPL36A/RPL31/TRAM1/RPS29/RPL39/RPL11/RPS17/RPS20/RPL37/SPCS2/RPL21/RPL7/RPS13/RPL36AL/SEC11A/SSR1/RPL6/RPS25/RPL23/SPCS3/SEC11C/SPCS1/SEC61B/RPL34/RPS24/RPS27A/RPS12/RPL22/SRP9/SRP54/SRP19/SRP14/RPS27L/SEC61G
R-HSA-209560	R-HSA-209560	NF-kB is activated and signals survival	12	0.717152533203988	1.94101597843179	0.00104260957812338	0.0125418341788365	0.00959400581380354	1851	tags=58%, list=12%, signal=51%	NFKBIA/NFKB1/RELA/UBB/SQSTM1/IRAK1/UBC
R-HSA-69052	R-HSA-69052	Switching of origins to a post-replicative state	89	0.389983830426868	1.72944728500305	0.00106519687546282	0.0125418341788365	0.00959400581380354	3829	tags=43%, list=26%, signal=32%	MCM2/CDK2/MCM3/ORC1/MCM5/CDT1/MCM7/UBB/ANAPC5/MCM8/ANAPC2/MCM6/CDC6/UBE2S/GMNN/ORC6/MCM4/PSMD3/PSMF1/FZR1/PSMC4/UBE2C/UBC/PSME1/PSME3/ANAPC1/PSMB8/CCNA2/PSMD2/PSME2/CDC23/PSMC3/CUL1/PSMB3/PSMD13/ORC2/PSMD5/PSMD8
R-HSA-141424	R-HSA-141424	Amplification of signal from the kinetochores	95	0.379280233563054	1.70754910449969	0.00105728218924588	0.0125418341788365	0.00959400581380354	5453	tags=53%, list=36%, signal=34%	CENPO/BIRC5/ZWINT/NUP133/KIF2C/ERCC6L/ZW10/BUB1/CDCA8/NDE1/RANGAP1/DSN1/PLK1/CDC20/CENPA/NUP98/CENPI/NUP160/AURKB/PPP2R5B/CKAP5/INCENP/PPP2R5D/CENPL/NUP85/NDC80/SKA1/RCC2/CENPM/PPP2R1A/PMF1-BGLAP/MAD1L1/CENPE/B9D2/CENPU/CENPF/DYNC1I1/SPC24/CENPP/BUB1B/SGO1/NUDC/CENPN/SEC13/DYNC1H1/CENPT/PMF1/MAPRE1/CENPQ/CLASP2
R-HSA-141444	R-HSA-141444	Amplification of signal from unattached kinetochores via a MAD2 inhibitory signal	95	0.379280233563054	1.70754910449969	0.00105728218924588	0.0125418341788365	0.00959400581380354	5453	tags=53%, list=36%, signal=34%	CENPO/BIRC5/ZWINT/NUP133/KIF2C/ERCC6L/ZW10/BUB1/CDCA8/NDE1/RANGAP1/DSN1/PLK1/CDC20/CENPA/NUP98/CENPI/NUP160/AURKB/PPP2R5B/CKAP5/INCENP/PPP2R5D/CENPL/NUP85/NDC80/SKA1/RCC2/CENPM/PPP2R1A/PMF1-BGLAP/MAD1L1/CENPE/B9D2/CENPU/CENPF/DYNC1I1/SPC24/CENPP/BUB1B/SGO1/NUDC/CENPN/SEC13/DYNC1H1/CENPT/PMF1/MAPRE1/CENPQ/CLASP2
R-HSA-8956320	R-HSA-8956320	Nucleotide biosynthesis	14	0.678510188634896	1.90538928266962	0.0010948274942692	0.0127445136814359	0.00974904759625344	2222	tags=57%, list=15%, signal=49%	CAD/PFAS/GMPS/ATIC/ADSL/IMPDH1/IMPDH2/GART
R-HSA-9705671	R-HSA-9705671	SARS-CoV-2 activates/modulates innate and adaptive immune responses	101	0.376760020145674	1.71444167447984	0.00109986898894584	0.0127445136814359	0.00974904759625344	3082	tags=36%, list=21%, signal=29%	RIGI/TRIM25/IL17RC/IFIH1/KPNA2/TAB1/TYK2/AAAS/HSP90AB1/NUP62/UBB/NUP133/NUP93/NUP188/IKBKE/NDC1/NUP205/NUP88/IRAK2/MASP1/IRAK1/NUP98/NUP160/UBC/SEC24C/NLRP12/NUP155/NUP153/IRF3/NUP214/HLA-E/RNF135/NUP85/TRAF3/IKBKG/HLA-G
R-HSA-1655829	R-HSA-1655829	Regulation of cholesterol biosynthesis by SREBP (SREBF)	55	0.444740008150462	1.78151012681894	0.00114211990720342	0.0131298823977716	0.0100438393828664	1917	tags=33%, list=13%, signal=29%	FDFT1/DHCR7/RXRA/SCD/TBL1X/SREBF2/FASN/SCAP/ACACA/MVK/NFYC/HELZ2/TGS1/HMGCR/LSS/INSIG1/CARM1/SEC24C
R-HSA-15869	R-HSA-15869	Metabolism of nucleotides	88	0.392394568364468	1.73756138359431	0.00116804191167165	0.0133229780550048	0.0101915499036482	4612	tags=47%, list=31%, signal=32%	SAMHD1/UCK1/CAD/PFAS/ENTPD3/GMPS/ATIC/ADSL/RRM2/GMPR/TK1/IMPDH1/CTPS2/PUDP/DPYD/DCTD/DTYMK/UCK2/GLRX/CTPS1/ENTPD6/DCTPP1/IMPDH2/GART/AMPD2/NT5C/AK2/RRM1/UPP1/NME3/DHODH/GMPR2/NME4/ENTPD1/TYMS/TXNRD1/NME1-NME2/NT5M/XDH/NME1/DNPH1
R-HSA-389977	R-HSA-389977	Post-chaperonin tubulin folding pathway	17	0.62717995585635	1.88682107050714	0.00120906864853973	0.0136840327664186	0.0104677424406418	4254	tags=71%, list=28%, signal=51%	TUBA4A/TUBB2B/TUBA1C/TUBA1B/TUBB4B/TBCD/TUBB3/TUBA1A/ARL2/TUBB4A/TUBB2A/TUBB6
R-HSA-168333	R-HSA-168333	NEP/NS2 Interacts with the Cellular Export Machinery	31	0.538771679692479	1.86315119594775	0.00136598531674543	0.0153410658649871	0.0117353070531733	2659	tags=45%, list=18%, signal=37%	AAAS/NUP62/NUP133/NUP93/NUP188/NDC1/NUP205/NUP88/NUP98/NUP160/NUP155/NUP153/NUP214/NUP85
R-HSA-73817	R-HSA-73817	Purine ribonucleoside monophosphate biosynthesis	11	0.730511198985078	1.92730125401616	0.00147954016894333	0.0162719268443298	0.0124473787900749	2222	tags=64%, list=15%, signal=54%	PFAS/GMPS/ATIC/ADSL/IMPDH1/IMPDH2/GART
R-HSA-171319	R-HSA-171319	Telomere Extension By Telomerase	22	0.574070505620927	1.85296500945472	0.00148230566458621	0.0162719268443298	0.0124473787900749	3116	tags=55%, list=21%, signal=43%	CDK2/PIF1/WRAP53/RUVBL2/SHQ1/TERF2/RTEL1/CCNA2/DKC1/TINF2/ACD/RUVBL1
R-HSA-380320	R-HSA-380320	Recruitment of NuMA to mitotic centrosomes	88	0.387582501607212	1.71625308310601	0.00147657764163079	0.0162719268443298	0.0124473787900749	3841	tags=44%, list=26%, signal=33%	TUBA4A/TPTEP2-CSNK1E/TUBGCP4/TUBB2B/HAUS4/HAUS5/TUBA1C/TUBA1B/CSNK1D/TUBB4B/ACTR1A/NDE1/ODF2/TUBGCP3/PLK1/YWHAE/TUBG1/TUBB/CKAP5/DCTN2/CEP41/DCTN3/CEP72/TUBB3/HAUS7/TUBA1A/TUBGCP2/CEP192/HAUS8/PPP2R1A/TUBGCP5/CEP131/SSNA1/NEK2/TUBB4A/ALMS1/DCTN1/TUBB2A/CDK5RAP2
R-HSA-168325	R-HSA-168325	Viral Messenger RNA Synthesis	43	0.488251394767391	1.8369697662207	0.00154940935089032	0.016816371112931	0.0128638570662003	3727	tags=47%, list=25%, signal=35%	AAAS/NUP62/NUP133/NUP93/NUP188/NDC1/NUP205/NUP88/NUP98/NUP160/POLR2D/NUP155/NUP153/NUP214/NUP85/POLR2C/POLR2F/GTF2F1/RAE1/NUP42
R-HSA-73886	R-HSA-73886	Chromosome Maintenance	115	0.345565581900745	1.60446751499044	0.00155493842482581	0.016816371112931	0.0128638570662003	3172	tags=33%, list=21%, signal=26%	CTC1/CDK2/RPA2/PIF1/POLD1/RPA1/CENPO/RFC5/H2AX/WRAP53/CHTF8/POLA2/HJURP/RUVBL2/DAXX/SHQ1/TERF2/CENPA/LIG1/POLA1/CENPI/FEN1/RFC2/RTEL1/POLD2/H2BC15/POLR2D/CHTF18/CCNA2/CENPL/H2AC18/DKC1/POLR2C/CENPM/TINF2/ACD/RUVBL1/PRIM1
R-HSA-2564830	R-HSA-2564830	Cytosolic iron-sulfur cluster assembly	13	0.680546256768202	1.88328296170978	0.00160090290544603	0.0171861635437589	0.0131467336120607	3068	tags=69%, list=20%, signal=55%	POLD1/CIAPIN1/CIAO1/ERCC2/RTEL1/NDOR1/MMS19/NUBP2/NUBP1
R-HSA-9013149	R-HSA-9013149	RAC1 GTPase cycle	167	0.313882636140863	1.53226918487131	0.00165078427033777	0.0175922995233076	0.013457411531528	3367	tags=33%, list=22%, signal=26%	ARHGEF5/FMNL1/CDC42EP4/ARHGAP4/VAV1/RACGAP1/SH3BP1/IQGAP3/ABR/BCR/FGD5/TIAM2/CIT/PAK1/ARHGEF39/PLD2/PKN1/SLC1A5/ARHGAP20/MCF2L/CDC42EP1/ARHGAP10/DOCK2/GMIP/PLEKHG3/ARHGAP27/VANGL1/NCKAP1L/ARAP1/CHN1/ARHGEF15/ARHGEF11/ARHGAP26/FARP1/ARHGAP22/PAK4/ARHGAP17/CYFIP1/ARHGDIA/PREX1/GIT1/SPATA13/PLEKHG4/PARD6A/ARHGAP45/WASF3/MYO9B/FAM13A/ARHGEF18/GIT2/DIAPH3/ARAP3/ARHGAP31/BAIAP2/ABI2
R-HSA-113510	R-HSA-113510	E2F mediated regulation of DNA replication	22	0.570646355280872	1.84191265490052	0.00170507760735575	0.0180392268604304	0.0137992932220019	3681	tags=55%, list=25%, signal=41%	CCNB1/ORC1/MCM8/POLA2/TFDP1/ORC6/POLA1/E2F1/PPP2R1A/PPP2R3B/PRIM1/ORC2
R-HSA-4085377	R-HSA-4085377	SUMOylation of SUMOylation proteins	34	0.499132879983764	1.78620270420351	0.00180297518272626	0.0189377249408657	0.0144866086245555	2659	tags=47%, list=18%, signal=39%	AAAS/NUP62/NUP133/NUP93/NUP188/NDC1/NUP205/NUP88/NUP98/NUP160/PIAS4/NUP155/NUP153/UBE2I/NUP214/NUP85
R-HSA-69273	R-HSA-69273	Cyclin A/B1/B2 associated events during G2/M transition	25	0.555496331019223	1.86228824804648	0.00195282994299015	0.0203652265483259	0.0155785907482147	3026	tags=52%, list=20%, signal=42%	CCNB1/CDK2/CDC25C/FOXM1/CCNB2/PKMYT1/CDC25A/CDC25B/PLK1/CCNA2/PPME1/PPP2R1A/PPP2R3B
R-HSA-6790901	R-HSA-6790901	rRNA modification in the nucleus and cytosol	59	0.415478343581037	1.70083547864316	0.00200489381580416	0.0207598934118729	0.0158804952487362	4999	tags=59%, list=33%, signal=40%	UTP4/PWP2/NOL6/NAT10/PDCD11/TBL3/UTP20/HEATR1/PNO1/DHX37/RCL1/DIMT1/UTP14A/NOP14/NOP56/IMP4/RRP7A/DKC1/RPS2/RRP9/FBL/DDX49/WDR46/WDR75/WDR3/RPS6/DDX47/RPS9/IMP3/UTP6/NOP2/NHP2/BMS1/EMG1/NOC4L
R-HSA-9730414	R-HSA-9730414	MITF-M-regulated melanocyte development	106	0.356042181677349	1.63503175824557	0.00210547429408368	0.0216478342912829	0.01655973481114	2386	tags=30%, list=16%, signal=26%	CCNB1/CDK2/TBX2/ATP6V1B2/DPF3/BCL7B/MARS1/RPS6KA1/IARS1/SMARCD2/MC1R/GMPR/DARS1/GPR143/SMARCD1/DIAPH1/TFE3/DPF1/QARS1/DPF2/LARS1/PLK1/BCL7A/LIG1/SMARCB1/SMARCA4/MAPK3/EPRS1/ACTB/TBX3/ATP6V1H/KARS1
R-HSA-419037	R-HSA-419037	NCAM1 interactions	23	-0.559121070609709	-1.90844121073322	0.00218316777560549	0.0219433645405953	0.0167858037329284	2165	tags=43%, list=14%, signal=37%	CACNB1/COL5A2/COL4A5/COL5A1/ST8SIA4/PSPN/AGRN/COL4A1/PRNP/COL4A2
R-HSA-70263	R-HSA-70263	Gluconeogenesis	18	0.624149975111565	1.89998909636136	0.00219365181627614	0.0219433645405953	0.0167858037329284	3003	tags=56%, list=20%, signal=44%	SLC37A1/PC/GPI/ENO1/PCK2/SLC37A2/PGK1/PGAM1/TPI1/SLC37A4
R-HSA-68949	R-HSA-68949	Orc1 removal from chromatin	69	0.416848442366515	1.75941573813668	0.00216338910651286	0.0219433645405953	0.0167858037329284	3829	tags=43%, list=26%, signal=33%	MCM2/CDK2/MCM3/ORC1/MCM5/CDT1/MCM7/UBB/MCM8/MCM6/CDC6/ORC6/MCM4/PSMD3/PSMF1/PSMC4/UBC/PSME1/PSME3/PSMB8/CCNA2/PSMD2/PSME2/PSMC3/CUL1/PSMB3/PSMD13/ORC2/PSMD5/PSMD8
R-HSA-9609690	R-HSA-9609690	HCMV Early Events	90	0.369855454724859	1.65136213453974	0.00219433645405953	0.0219433645405953	0.0167858037329284	2772	tags=36%, list=18%, signal=29%	TUBA4A/NFKB1/PML/TUBB2B/TBL1X/AAAS/NUP62/TRIM28/NUP133/NUP93/TUBA1C/TUBA1B/TUBB4B/ELK1/NUP188/DAXX/NDC1/NUP205/NUP88/NUP98/NUP160/H2AC25/H2BC15/NUP155/NUP153/NUP214/TUBB3/TUBA1A/H2AC18/HDAC3/NUP85/GPS2
R-HSA-3371511	R-HSA-3371511	HSF1 activation	12	0.689829400971897	1.86706429620548	0.00226869563367313	0.0221034576471933	0.0169082686111551	2176	tags=58%, list=14%, signal=50%	RPA2/RPA1/HSP90AB1/HDAC6/YWHAE/VCP/EEF1A1
R-HSA-159230	R-HSA-159230	Transport of the SLBP Dependant Mature mRNA	35	0.498413670420067	1.79494534281688	0.00223704799869098	0.0221034576471933	0.0169082686111551	2659	tags=46%, list=18%, signal=38%	AAAS/NUP62/NUP133/NUP93/NUP188/NDC1/NUP205/NUP88/NUP98/SLBP/NUP160/NCBP1/NUP155/NUP153/NUP214/NUP85
R-HSA-9864848	R-HSA-9864848	Complex IV assembly	44	-0.446333346230983	-1.78816460239269	0.00227090318293082	0.0221034576471933	0.0169082686111551	1323	tags=27%, list=9%, signal=25%	COX7A1/COX17/COQ10B/COX19/COX7B/COX7C/COX11/HIGD1A/SMIM20/COX20/COX16/COX6C
R-HSA-168276	R-HSA-168276	NS1 Mediated Effects on Host Pathways	39	0.479878126900297	1.7577062361179	0.00225070530301443	0.0221034576471933	0.0169082686111551	2659	tags=38%, list=18%, signal=32%	KPNA2/AAAS/NUP62/NUP133/NUP93/NUP188/NDC1/NUP205/NUP88/NUP98/NUP160/NUP155/NUP153/NUP214/NUP85
R-HSA-2995383	R-HSA-2995383	Initiation of Nuclear Envelope (NE) Reformation	19	0.59486190369624	1.84467674259774	0.00240423809515233	0.0229424027380549	0.0175500283381949	3644	tags=53%, list=24%, signal=40%	CCNB1/CCNB2/LMNA/LMNB1/ANKLE2/SIRT2/VRK1/PPP2R1A/BANF1/TMPO
R-HSA-1538133	R-HSA-1538133	G0 and Early G1	27	0.521548009937652	1.78214293608313	0.00239843859332855	0.0229424027380549	0.0175500283381949	2918	tags=41%, list=19%, signal=33%	CDK2/TOP2A/MYC/CDC6/CDC25A/TFDP1/MYBL2/E2F1/CCNA2/LIN37/LIN52
R-HSA-9679506	R-HSA-9679506	SARS-CoV Infections	361	0.265162721331334	1.42029479578572	0.00239254635183223	0.0229424027380549	0.0175500283381949	3845	tags=34%, list=26%, signal=26%	PLCG2/RIGI/TRIM25/IL6R/NFKBIA/NFKB1/RIPK3/VAV1/IL17RC/IFIH1/PCBP2/PARP9/KPNA2/TAB1/TYK2/GEMIN4/GEMIN5/AAAS/HSP90AB1/VPS18/NUP62/RELA/PARP10/VPS11/ST3GAL4/UBB/FKBP4/BST2/CHD4/NUP133/NUP93/IL1R1/SNRPB/TUFM/RPN1/NUP188/ATP1A1/ANO10/IKBKE/IMPDH1/NDC1/NUP205/NUP88/IRAK2/YWHAE/MASP1/AP2B1/EDEM2/MGAT1/CHMP6/ST6GAL1/VCP/IRAK1/NUP98/KDM1A/KEAP1/PARP4/NUP160/MTA1/UBC/ST3GAL2/AKT1/SEC24C/CHMP4C/NLRP12/TUBB/…
R-HSA-69166	R-HSA-69166	Removal of the Flap Intermediate	14	0.658151524599694	1.84821817321261	0.002486701587214	0.023575222839821	0.0180341106222423	1854	tags=50%, list=12%, signal=44%	RPA2/POLD1/RPA1/POLA2/POLA1/FEN1/POLD2
R-HSA-9615933	R-HSA-9615933	Postmitotic nuclear pore complex (NPC) reformation	27	0.520200382791154	1.77753805953515	0.00256384561381661	0.0239949653600785	0.0183551970057991	2659	tags=48%, list=18%, signal=40%	NUP62/NUP133/NUP93/RCC1/NUP188/RANGAP1/NDC1/NUP205/NUP98/NUP160/NUP155/UBE2I/NUP85
R-HSA-5633007	R-HSA-5633007	Regulation of TP53 Activity	153	0.31777050816455	1.53163646863976	0.00255603768261138	0.0239949653600785	0.0183551970057991	4145	tags=39%, list=28%, signal=29%	CDK2/RPA2/TPX2/PML/EHMT2/PRMT5/RPA1/AURKA/RFC5/TTC5/UBB/TAF6/EHMT1/RHNO1/CHD4/MTOR/PRKAG1/EXO1/SSRP1/DAXX/PPP1R13B/RMI2/RFC2/UBC/AKT1/SMYD2/KAT5/TP53/AURKB/NOC2L/TAF5/MAPK11/MBD3/MLST8/PRR5/CCNA2/CSNK2A2/PRKAG2/STK11/MAPKAP1/BARD1/PPP2R1A/PIP4K2C/SUPT16H/ATRIP/PIN1/GATAD2A/USP7/CSNK2A1/PRKAA2/CHEK1/PIP4P1/MRE11/PRKAB1/TAF7/MTA2/BRCA1/CHEK2/BLM/TAF12
R-HSA-168928	R-HSA-168928	DDX58/IFIH1-mediated induction of interferon-alpha/beta	65	0.405694269403638	1.70107784144893	0.00269034000537621	0.0250184484576387	0.0191381209903061	3299	tags=48%, list=22%, signal=37%	RIGI/TRIM25/NFKBIA/NFKB2/NFKB1/IFIH1/CASP8/PCBP2/UBA7/CASP10/HSP90AB1/RELA/TNFAIP3/UBB/NLRC5/TRAF2/NLRX1/IKBKE/RNF216/UBC/RIPK1/IRF3/OTUD5/ITCH/RNF135/TRAF3/NKIRAS2/IKBKG/UBE2L6/NFKBIB/PIN1
R-HSA-5685942	R-HSA-5685942	HDR through Homologous Recombination (HRR)	69	0.412681621731193	1.74182860320064	0.00276852412681473	0.0255825647161361	0.0195696475586304	4291	tags=48%, list=29%, signal=34%	SPIDR/POLE/RPA2/POLD1/RPA1/RFC5/FIRRM/RAD51D/UBB/POLE3/RHNO1/XRCC3/EXO1/POLE2/RMI2/RFC2/RTEL1/UBC/POLD2/KAT5/RAD51/BARD1/ATRIP/RAD51B/CHEK1/MRE11/POLD3/MUS81/BRCA1/BRCA2/BLM/TOPBP1/RAD51AP1
R-HSA-437239	R-HSA-437239	Recycling pathway of L1	40	0.467507462440218	1.72728956244687	0.00290018227343837	0.0266306045233964	0.0203713564522881	2469	tags=42%, list=16%, signal=36%	TUBA4A/KIF4A/TUBB2B/RPS6KA2/EZR/RPS6KA1/TUBA1C/TUBA1B/TUBB4B/DNM2/AP2B1/ACTG1/ACTB/AP2A1/RPS6KA4/TUBB3/TUBA1A
R-HSA-977443	R-HSA-977443	GABA receptor activation	34	-0.47591451705939	-1.79899330883023	0.00296068306936254	0.0270162330079332	0.0206663469512741	2745	tags=38%, list=18%, signal=31%	GNAI3/GNB4/NPTN/GNG5/GNAI1/ADCY2/GABRR2/GNG11/ADCY6/GABRB3/GNG10/GABBR1/GNB3
R-HSA-211945	R-HSA-211945	Phase I - Functionalization of compounds	51	0.431764023732115	1.69597905618021	0.00304506703251587	0.0272748335427802	0.0208641661059047	4167	tags=45%, list=28%, signal=33%	CYP1A1/ACSS2/RXRA/POR/HSP90AB1/CYP27A1/TBXAS1/FDX2/ALDH1B1/CYP2S1/CYP11A1/MTARC1/AIP/NQO2/MAOA/CYP27B1/CMBL/EPHX1/CYP2J2/MTARC2/CYB5B/CYP3A7/ARNT
R-HSA-611105	R-HSA-611105	Respiratory electron transport	152	-0.29416857615368	-1.49563086689071	0.00303764210397208	0.0272748335427802	0.0208641661059047	1899	tags=22%, list=13%, signal=20%	UQCR11/NDUFB3/COX14/LYRM7/NDUFB2/TTC19/NDUFB6/NDUFC2/COX7A1/COX17/COQ10B/NDUFAF8/NDUFS5/COX19/NDUFS4/UQCRH/TMEM126A/CYCS/ISCU/NDUFA1/ETFA/COX7B/COX7C/NDUFB5/COX11/HIGD1A/SMIM20/COX20/NDUFAF4/UQCRB/COX16/NDUFA5/ND6/COX6C
R-HSA-195258	R-HSA-195258	RHO GTPase Effectors	269	0.275398905151324	1.43631795902802	0.00301830706910136	0.0272748335427802	0.0208641661059047	3470	tags=32%, list=23%, signal=25%	PKN3/TUBA4A/FMNL1/CDC25C/TUBB2B/CENPO/IQGAP3/MEN1/H2AX/PRC1/BIRC5/CIT/PAK1/ZWINT/NUP133/KIF2C/TUBA1C/TUBA1B/PKN1/ERCC6L/TUBB4B/ZW10/BUB1/CDCA8/NDE1/DIAPH1/RANGAP1/KLC4/DSN1/LIMK2/RTKN/PLK1/YWHAE/CDC20/CENPA/AR/NUP98/ABL1/KDM1A/CENPI/NUP160/ACTG1/H2BC15/MYLK/NCKAP1L/PRKCB/MAPK3/LIMK1/CTNNA1/AURKB/PPP2R5B/CKAP5/ACTB/INCENP/PPP2R5D/DVL2/MAPK11/TUBB3/GOPC/CENPL/TUBA1A/H2AC18/CYFIP1/SRF/RAC2/NUP85/NDC…
R-HSA-159227	R-HSA-159227	Transport of the SLBP independent Mature mRNA	34	0.484593074866261	1.73417038924097	0.00309314896083575	0.0275365700171963	0.0210643841299534	2659	tags=44%, list=18%, signal=36%	AAAS/NUP62/NUP133/NUP93/NUP188/NDC1/NUP205/NUP88/NUP98/NUP160/NCBP1/NUP155/NUP153/NUP214/NUP85
R-HSA-9619483	R-HSA-9619483	Activation of AMPK downstream of NMDARs	22	0.551038484827472	1.77862304586413	0.003151460174262	0.027551687751033	0.0210759485968609	3774	tags=68%, list=25%, signal=51%	TUBA4A/TUBB2B/TUBA1C/TUBA1B/TUBB4B/PRKAG1/CAMKK2/TUBB3/TUBA1A/PRKAG2/CALM3/TUBB4A/PRKAA2/TUBB2A/PRKAB1
R-HSA-73884	R-HSA-73884	Base Excision Repair	67	0.396916367773067	1.66429767199752	0.0031370551036992	0.027551687751033	0.0210759485968609	3564	tags=43%, list=24%, signal=33%	POLE/RPA2/POLD1/RPA1/APEX1/RFC5/H2AX/NTHL1/POLE3/POLE2/UNG/LIG3/MUTYH/TERF2/LIG1/FEN1/RFC2/POLD2/H2BC15/PARP1/H2AC18/ADPRS/NEIL3/TINF2/ACD/OGG1/NEIL2/H2BC9/PNKP
R-HSA-9013106	R-HSA-9013106	RHOC GTPase cycle	72	0.390135056407287	1.66105634327022	0.00314621986239638	0.027551687751033	0.0210759485968609	3945	tags=44%, list=26%, signal=33%	PKN3/ARHGEF5/ARHGEF40/RACGAP1/IQGAP3/ABR/BCR/CIT/TJP2/FLOT2/PKN1/DIAPH1/MCF2L/ANLN/RTKN/VANGL1/ARHGEF11/C1QBP/STOM/ARHGAP26/ARHGDIA/PREX1/STK10/MYO9B/DIAPH3/ARHGEF17/STX5/ARHGEF1/FLOT1/TMPO/STARD13/RHOA
R-HSA-9833482	R-HSA-9833482	PKR-mediated signaling	69	0.409464190981465	1.72824861171668	0.00325352753399261	0.0282747035692215	0.0216290270273569	3768	tags=41%, list=25%, signal=31%	TUBA4A/TRIM25/FANCE/TUBB2B/FAAP100/FANCG/TUBA1C/ILF3/TUBA1B/TUBB4B/HSPA8/DHX9/ADAR/ILF2/FANCA/TP53/HSPA1A/UBE2I/TUBB3/TARBP2/TUBA1A/PPP2R1A/IKBKG/UBE2L6/DUS2/TUBB4A/FANCC/TUBB2A
R-HSA-5693538	R-HSA-5693538	Homology Directed Repair	120	0.339113909321447	1.58098332668952	0.00334800250331624	0.0289235719221403	0.0221253855871599	2458	tags=29%, list=16%, signal=25%	SPIDR/POLE/CDK2/RPA2/TIMELESS/POLD1/RPA1/RFC5/NSD2/H2AX/FIRRM/RAD51D/UBB/POLE3/RHNO1/XRCC3/EXO1/POLE2/LIG3/RMI2/ABL1/FEN1/RFC2/PPP4C/RTEL1/UBC/POLD2/RNF4/H2BC15/KAT5/PIAS4/PARP1/UBE2I/RAD51/CCNA2
R-HSA-9012999	R-HSA-9012999	RHO GTPase cycle	415	0.253913877866379	1.37718030499573	0.00342231764737744	0.0293916692068886	0.0224834614480957	3367	tags=28%, list=22%, signal=22%	PKN3/SHMT2/ARHGEF5/FMNL1/ARHGEF40/RBMX/CDC42EP4/ARHGAP4/MAP3K11/VAV1/TNFAIP1/RACGAP1/RHOBTB2/SH3BP1/WWP2/IQGAP3/AAAS/IL32/HSP90AB1/ABR/BCR/ARHGEF2/FGD5/TIAM2/TRIP10/CIT/PAK1/TJP2/STIP1/ARHGEF39/ARHGEF3/CSK/PLD2/PCDH7/TUBA1B/FLOT2/PKN1/RHOU/LMNB1/SLC1A5/ARHGAP20/DBN1/DIAPH1/MCF2L/CDC42EP1/ARHGAP10/DOCK2/ANLN/RTKN/GMIP/TEX2/STARD8/ARFGAP2/HNRNPC/VCP/PLEKHG3/RAC3/ARHGAP27/ANKLE2/SAMM50/GPS1/VANGL1/A…
R-HSA-6784531	R-HSA-6784531	tRNA processing in the nucleus	57	0.417858247270694	1.69448171692285	0.00357519887138594	0.030480889873428	0.023316672066119	4452	tags=53%, list=30%, signal=37%	ELAC2/AAAS/NUP62/TSEN54/CPSF1/NUP133/NUP93/NUP188/POP7/NDC1/NUP205/NUP88/POP1/NUP98/RPP25/NUP160/NUP155/NUP153/NUP214/NUP85/RPP38/POP5/RAE1/TSEN34/NUP42/C2orf49/RAN/RTCB/TSEN15/POP4
R-HSA-983189	R-HSA-983189	Kinesins	46	0.435877829818995	1.67980483392911	0.00362165991870587	0.030480889873428	0.023316672066119	3873	tags=52%, list=26%, signal=39%	KIF20A/TUBA4A/KIF4A/RACGAP1/TUBB2B/KIF22/KIFC1/KIF2C/TUBA1C/TUBA1B/TUBB4B/KLC4/KIF15/TUBB3/TUBA1A/KIF20B/KIF26A/TUBB4A/KIF1C/TUBB2A/KIF11/CENPE/KIF26B/KIF18B
R-HSA-157579	R-HSA-157579	Telomere Maintenance	87	0.370531589864692	1.64091637735637	0.0036268695177245	0.030480889873428	0.023316672066119	3172	tags=37%, list=21%, signal=29%	CTC1/CDK2/RPA2/PIF1/POLD1/RPA1/RFC5/H2AX/WRAP53/CHTF8/POLA2/RUVBL2/DAXX/SHQ1/TERF2/LIG1/POLA1/FEN1/RFC2/RTEL1/POLD2/H2BC15/POLR2D/CHTF18/CCNA2/H2AC18/DKC1/POLR2C/TINF2/ACD/RUVBL1/PRIM1
R-HSA-8957322	R-HSA-8957322	Metabolism of steroids	113	0.343573957434444	1.587994319333	0.00363265399861402	0.030480889873428	0.023316672066119	2456	tags=29%, list=16%, signal=25%	LDLRAP1/FDFT1/HSD3B7/DHCR7/DHCR24/RXRA/SCD/TBL1X/CYP27A1/SREBF2/FASN/SCAP/ACACA/MVK/AKR1B1/NFYC/FDX2/HELZ2/TGS1/HMGCR/LSS/INSIG1/EBP/NSDHL/CARM1/CYP11A1/SEC24C/PIAS4/ACOX2/UBE2I/HSD17B2/STARD3NL/CYP27B1
R-HSA-389958	R-HSA-389958	Cooperation of Prefoldin and TriC/CCT in actin and tubulin folding	27	0.505049333800084	1.72576653626366	0.00375673530443922	0.0313419059684644	0.0239753152361505	2626	tags=48%, list=17%, signal=40%	TUBA4A/TUBB2B/TUBA1C/TUBA1B/TUBB4B/CCT3/CCT4/ACTB/CCT2/TUBB3/TUBA1A/CCT7/CCT6B
R-HSA-9006335	R-HSA-9006335	Signaling by Erythropoietin	23	0.537546178425035	1.7527154300934	0.00392903326973995	0.0325931168967064	0.0249324419808259	1437	tags=30%, list=10%, signal=28%	PLCG2/STAT5A/VAV1/PIK3CD/LYN/CRKL/SHC1
R-HSA-156711	R-HSA-156711	Polo-like kinase mediated events	16	0.617746494175106	1.82144020674032	0.00399332359651269	0.032939279383664	0.0251972425566456	1364	tags=50%, list=9%, signal=46%	CCNB1/CDC25C/FOXM1/CCNB2/PKMYT1/CDC25A/MYBL2/PLK1
R-HSA-6781827	R-HSA-6781827	Transcription-Coupled Nucleotide Excision Repair (TC-NER)	77	0.375125110475909	1.62588690012447	0.00402685093835783	0.0330292267977664	0.0252660487616656	1974	tags=27%, list=13%, signal=24%	POLE/RPA2/POLD1/RPA1/RFC5/PRPF19/UBB/GTF2H4/POLE3/DDB1/AQR/ERCC2/POLE2/XAB2/LIG3/LIG1/GPS1/RFC2/UBC/POLD2/POLR2D
R-HSA-3232142	R-HSA-3232142	SUMOylation of ubiquitinylation proteins	38	0.463875565268432	1.68832645679539	0.00415567073297116	0.0336838108028617	0.0257667795687356	2659	tags=47%, list=18%, signal=39%	PML/AAAS/NUP62/NUP133/NUP93/NUP188/NDC1/NUP205/NUP88/NUP98/TRIM27/NUP160/PIAS4/NUP155/NUP153/UBE2I/NUP214/NUP85
R-HSA-5696398	R-HSA-5696398	Nucleotide Excision Repair	109	0.344741023900342	1.5823918547141	0.00419894079871289	0.0336838108028617	0.0257667795687356	3725	tags=39%, list=25%, signal=29%	ACTR5/POLE/RPA2/POLD1/RPA1/RFC5/PRPF19/UBB/GTF2H4/POLE3/DDB1/AQR/CHD1L/RAD23A/ERCC2/POLE2/XAB2/LIG3/LIG1/PIAS3/GPS1/RFC2/MCRS1/UBC/POLD2/POLR2D/INO80B/PARP1/ACTB/UBE2I/POLR2C/SUMO3/INO80E/ACTL6A/RUVBL1/NFRKB/CUL4A/POLR2F/USP7/ERCC3/COPS6/INO80
R-HSA-162909	R-HSA-162909	Host Interactions of HIV factors	121	0.333658234169188	1.55419394236711	0.00415153340259839	0.0336838108028617	0.0257667795687356	4080	tags=40%, list=27%, signal=30%	AAAS/NUP62/UBB/NUP133/NUP93/RCC1/NUP188/RANGAP1/DOCK2/HMGA1/NDC1/NUP205/NUP88/AP1B1/AP2B1/PSMD3/PSMF1/SLC25A5/NUP98/PSMC4/NUP160/UBC/PSME1/ARF1/AP1M1/NUP155/PSME3/PSMB8/AP2A1/NUP153/NUP214/ATP6V1H/APOBEC3G/PSMD2/NUP85/SLC25A6/PSME2/PSMC3/RANBP1/BANF1/PSMB3/PSMD13/RAE1/NUP42/PSMD5/PSMD8/CCNT1/BTRC/RAN
R-HSA-72306	R-HSA-72306	tRNA processing	107	0.33262132252891	1.5229178309869	0.00419894079871289	0.0336838108028617	0.0257667795687356	3727	tags=39%, list=25%, signal=30%	TRMT44/ELAC2/AAAS/NUP62/TSEN54/CTU2/CPSF1/METTL1/PRORP/NUP133/NUP93/THADA/NUP188/POP7/NDC1/NUP205/NUP88/POP1/NUP98/RPP25/FTSJ1/NUP160/EPRS1/TRMT1/NUP155/NUP153/TRMT5/NUP214/LCMT2/NUP85/RPP38/URM1/WDR4/POP5/DUS2/TRMT61A/ADAT3/RAE1/QTRT2/TSEN34/ALKBH8/NUP42
R-HSA-2871809	R-HSA-2871809	FCERI mediated Ca+2 mobilization	26	0.508141472735967	1.71657455306433	0.0042450237401451	0.0338674025170046	0.0259072199499221	1437	tags=35%, list=10%, signal=31%	PLCG2/NFATC2/VAV1/LCP2/NFATC3/ITPR1/ITPR3/LYN/SHC1
R-HSA-6782135	R-HSA-6782135	Dual incision in TC-NER	64	0.398165818142875	1.66357338272213	0.00428733224507409	0.034019049335914	0.0260232237529955	1974	tags=28%, list=13%, signal=25%	POLE/RPA2/POLD1/RPA1/RFC5/PRPF19/UBB/GTF2H4/POLE3/DDB1/AQR/ERCC2/POLE2/XAB2/RFC2/UBC/POLD2/POLR2D
R-HSA-5357786	R-HSA-5357786	TNFR1-induced proapoptotic signaling	23	0.534189699404775	1.74177134230018	0.00447566844132867	0.0353214914829182	0.0270195403485048	2477	tags=52%, list=17%, signal=44%	TNFRSF1A/CASP8/RNF31/TNFAIP3/TRAF2/USP21/IKBKE/SPATA2/USP4/RIPK1/BIRC3/TRADD
R-HSA-9758274	R-HSA-9758274	Regulation of NF-kappa B signaling	18	0.597435193715731	1.81866602436302	0.00455005279594181	0.0357154681831992	0.0273209169014955	1945	tags=50%, list=13%, signal=44%	LRRC14/CASP8/UBB/NLRC5/TRAF2/USP18/NLRX1/UBC/TP53
R-HSA-3000157	R-HSA-3000157	Laminin interactions	27	-0.502325673864266	-1.79278680781723	0.00461902722260231	0.0360522945435314	0.027578575710661	2689	tags=52%, list=18%, signal=43%	NID1/ITGA2/LAMB1/ITGAV/COL4A5/HSPG2/LAMA4/LAMA5/COL18A1/ITGB1/ITGA1/COL7A1/COL4A1/COL4A2
R-HSA-1474290	R-HSA-1474290	Collagen formation	68	-0.382592854419312	-1.70147178185631	0.00464235025629035	0.0360522945435314	0.027578575710661	3814	tags=41%, list=25%, signal=31%	ITGB4/COL1A1/LOX/PLOD2/COL5A3/COL16A1/COL6A1/PXDN/PCOLCE/COL25A1/ADAMTS3/COL23A1/COL13A1/COL5A2/COL4A5/DST/COL5A1/P4HA2/MMP7/COL18A1/COL7A1/COL4A1/COL11A1/P4HA1/COL12A1/COL4A2/COL22A1/COL27A1
R-HSA-3371497	R-HSA-3371497	HSP90 chaperone cycle for steroid hormone receptors (SHR) in the presence of ligand	46	0.426457329631946	1.64349970283583	0.00469238764003173	0.0362480738330493	0.0277283391037241	4582	tags=59%, list=31%, signal=41%	TUBA4A/FKBP5/TUBB2B/HSP90AB1/FKBP4/STIP1/TUBA1C/TUBA1B/TUBB4B/ACTR1A/HSPA8/AR/DCTN2/HSPA1A/DCTN3/DCTN5/TUBB3/TUBA1A/DNAJB1/TUBB4A/DCTN1/TUBB2A/CAPZB/TUBB6/DCTN4/DYNC1I1/HSP90AA1
R-HSA-5696399	R-HSA-5696399	Global Genome Nucleotide Excision Repair (GG-NER)	84	0.364509884035445	1.60489627896879	0.00478346553292898	0.0367571562004016	0.0281177669276324	3725	tags=42%, list=25%, signal=32%	ACTR5/POLE/RPA2/POLD1/RPA1/RFC5/UBB/GTF2H4/POLE3/DDB1/CHD1L/RAD23A/ERCC2/POLE2/LIG3/LIG1/PIAS3/GPS1/RFC2/MCRS1/UBC/POLD2/INO80B/PARP1/ACTB/UBE2I/SUMO3/INO80E/ACTL6A/RUVBL1/NFRKB/CUL4A/ERCC3/COPS6/INO80
R-HSA-1834941	R-HSA-1834941	STING mediated induction of host immune responses	15	0.619121513533873	1.78493555433587	0.00507283519865341	0.0384938499840956	0.0294462688054257	3669	tags=73%, list=24%, signal=55%	STAT6/TRIM21/IFI16/DDX41/NLRC3/DTX4/IRF3/TREX1/XRCC6/MRE11/PRKDC
R-HSA-8854518	R-HSA-8854518	AURKA Activation by TPX2	73	0.381758410439966	1.62757256237843	0.00508857058008935	0.0384938499840956	0.0294462688054257	3841	tags=44%, list=26%, signal=33%	TUBA4A/TPX2/TPTEP2-CSNK1E/HAUS4/AURKA/HAUS5/CSNK1D/TUBB4B/ACTR1A/NDE1/ODF2/PLK1/YWHAE/TUBG1/TUBB/CKAP5/DCTN2/CEP41/DCTN3/CEP72/HAUS7/TUBA1A/CEP192/HAUS8/PPP2R1A/CEP131/SSNA1/NEK2/TUBB4A/ALMS1/DCTN1/CDK5RAP2
R-HSA-162587	R-HSA-162587	HIV Life Cycle	145	0.31239819312162	1.4938733779908	0.00503701315981172	0.0384938499840956	0.0294462688054257	3558	tags=37%, list=24%, signal=29%	NELFA/AAAS/NUP62/UBB/TAF6/GTF2H4/NUP133/NUP93/MVB12A/RCC1/NELFB/ERCC2/NUP188/SSRP1/RANGAP1/HMGA1/NDC1/NUP205/NUP88/CHMP6/LIG1/NELFCD/SUPT5H/VPS4A/NUP98/NELFE/UBAP1/MVB12B/VPS37B/FEN1/VPS37C/NUP160/NMT1/UBC/CHMP4C/NCBP1/POLR2D/NUP155/TAF5/NUP153/NUP214/CTDP1/NUP85/POLR2C/SUPT16H/RANBP1/BANF1/POLR2F/ELOA/GTF2F1/RAE1/ERCC3/FURIN/XRCC6
R-HSA-2142789	R-HSA-2142789	Ubiquinol biosynthesis	13	0.636403154147055	1.76112527997012	0.00519482685415398	0.0390950886962104	0.0299061925787161	4739	tags=69%, list=32%, signal=47%	COQ8A/COQ9/STARD7/HPDL/COQ4/COQ8B/PDSS2/PDSS1/COQ6
R-HSA-216083	R-HSA-216083	Integrin cell surface interactions	61	-0.378482467203878	-1.66067193260328	0.00523125391143162	0.0391673369778983	0.0299614596492791	3505	tags=43%, list=23%, signal=33%	COL5A3/COL16A1/ITGB2/COL6A1/COL23A1/SPP1/ITGB8/COL13A1/ITGA2/ITGAV/COL5A2/COL4A5/ITGAX/COL5A1/FN1/HSPG2/COL18A1/ITGB1/ITGA1/COL7A1/VWF/AGRN/COL4A1/ITGAE/ITGA11/COL4A2
R-HSA-416700	R-HSA-416700	Other semaphorin interactions	15	-0.612352912535292	-1.87764444450156	0.00536239731168959	0.0399042160393035	0.0305251429111039	2634	tags=47%, list=18%, signal=39%	SEMA4D/PLXNA1/PLXNA2/ITGB1/ITGA1/SEMA6D/PLXNB3
R-HSA-9705683	R-HSA-9705683	SARS-CoV-2-host interactions	175	0.303061198676825	1.48643082311627	0.00538433599982383	0.0399042160393035	0.0305251429111039	3113	tags=30%, list=21%, signal=24%	RIGI/TRIM25/IL17RC/IFIH1/KPNA2/TAB1/TYK2/GEMIN4/GEMIN5/AAAS/HSP90AB1/VPS18/NUP62/VPS11/UBB/NUP133/NUP93/SNRPB/TUFM/NUP188/IKBKE/NDC1/NUP205/NUP88/IRAK2/YWHAE/MASP1/IRAK1/NUP98/NUP160/UBC/AKT1/SEC24C/NLRP12/VPS45/NUP155/NUP153/IRF3/NUP214/HLA-E/GEMIN7/RNF135/NUP85/VPS39/TRAF3/RPS2/VPS33A/IKBKG/GEMIN8/VPS16/HLA-G/RPS5
R-HSA-5619115	R-HSA-5619115	Disorders of transmembrane transporters	132	0.323539301132428	1.52057628134163	0.00542048871493154	0.0399692602212123	0.0305748991310067	3928	tags=39%, list=26%, signal=29%	SLC3A2/AAAS/NUP62/RNF185/UBB/ERLIN1/NUP133/NUP93/ABCB6/SLC27A4/NUP188/SLC7A7/ABCA3/NDC1/NUP205/NUP88/PSMD3/PSMF1/VCP/NUP98/PSMC4/NUP160/UBC/PSME1/GCKR/NUP155/PSME3/PSMB8/NUP153/SLC40A1/NUP214/PSMD2/NUP85/SLC2A9/SLCO2A1/PSME2/BSG/PSMC3/SLC2A10/SLC9A9/PSMB3/PSMD13/RAE1/HK1/RNF5/APOA1/NUP42/PSMD5/PSMD8/DERL3/ABCD1
R-HSA-1912408	R-HSA-1912408	Pre-NOTCH Transcription and Translation	57	-0.386305755541553	-1.66525977315477	0.00556465912963819	0.0408261423581495	0.03123037998702	3785	tags=47%, list=25%, signal=36%	NOTCH3/CREBBP/H2BC11/H4C14/NOTCH4/TNRC6B/CCND1/H2BC4/MAML3/TNRC6A/H3-3B/H3C6/H3C10/H4C8/EP300/PRKCI/H2AC8/MAML2/RBPJ/AGO2/AGO3/H4C15/H2BC5/H3-3A/TNRC6C/H2AC6/H4C12
R-HSA-4551638	R-HSA-4551638	SUMOylation of chromatin organization proteins	62	0.389775719218314	1.61133100296529	0.00586845311423255	0.0428397077338976	0.0327706776536881	2798	tags=39%, list=19%, signal=32%	L3MBTL2/CBX2/AAAS/SCMH1/NUP62/ZBED1/NUP133/NUP93/NUP188/NDC1/NUP205/NUP88/NUP98/PHC2/NUP160/NUP155/CBX5/NUP153/UBE2I/PCGF2/NUP214/NUP85/SUMO3/RING1
R-HSA-8964315	R-HSA-8964315	G beta:gamma signalling through BTK	13	-0.637071607079343	-1.86957498219541	0.00592718258569394	0.0430531670403639	0.0329339655586346	2476	tags=46%, list=16%, signal=39%	GNB4/GNG5/BTK/GNG11/GNG10/GNB3
R-HSA-3108214	R-HSA-3108214	SUMOylation of DNA damage response and repair proteins	76	0.357218484159397	1.54156918314757	0.00597625098826327	0.0431946853607148	0.0330422214619455	2798	tags=34%, list=19%, signal=28%	PML/CBX2/RPA1/NSMCE2/AAAS/SCMH1/NUP62/NUP133/NUP93/NUP188/NDC1/NUP205/NUP88/NUP98/PHC2/NUP160/PIAS4/PARP1/NUP155/NUP153/UBE2I/PCGF2/NUP214/NUP85/SUMO3/RING1
R-HSA-6811434	R-HSA-6811434	COPI-dependent Golgi-to-ER retrograde traffic	86	0.353857972805361	1.56253881319379	0.00609458876305783	0.0435003251838441	0.0332760238068195	3873	tags=43%, list=26%, signal=32%	KIF20A/TUBA4A/KIF4A/RACGAP1/TUBB2B/KIF22/KIFC1/KIF2C/TUBA1C/TUBA1B/TUBB4B/COPG2/ZW10/KLC4/ARFGAP2/KIF15/SURF4/ARF1/NBAS/NSF/TMED3/TUBB3/USE1/TUBA1A/KIF20B/RAB1B/KIF26A/STX18/COPA/TUBB4A/COPG1/KIF1C/TUBB2A/KIF11/CENPE/KIF26B/KIF18B
R-HSA-2132295	R-HSA-2132295	MHC class II antigen presentation	99	0.340235851822356	1.54087419085316	0.00606193335559888	0.0435003251838441	0.0332760238068195	4567	tags=46%, list=30%, signal=33%	KIF20A/TUBA4A/KIF4A/RACGAP1/TUBB2B/KIF22/KIF2C/TUBA1C/TUBA1B/TUBB4B/ACTR1A/DNM2/KLC4/AP1B1/AP2B1/KIF15/ACTR1B/RILP/SEC24C/ARF1/AP1M1/DCTN2/DCTN3/AP2A1/DCTN5/TUBB3/SPTBN2/TUBA1A/CD74/HLA-DMB/KIF26A/CTSH/TUBB4A/DCTN1/TUBB2A/KIF11/CENPE/CAPZB/CTSD/TUBB6/DCTN4/AP2M1/DYNC1I1/HLA-DQB1/OSBPL1A/AP2A2
R-HSA-162906	R-HSA-162906	HIV Infection	219	0.281574769270088	1.41954785229115	0.00610792237170414	0.0435003251838441	0.0332760238068195	3558	tags=34%, list=24%, signal=27%	NELFA/AAAS/NUP62/UBB/TAF6/GTF2H4/NUP133/NUP93/MVB12A/RCC1/NELFB/ERCC2/NUP188/SSRP1/RANGAP1/DOCK2/HMGA1/NDC1/NUP205/NUP88/AP1B1/AP2B1/PSMD3/PSMF1/CHMP6/SLC25A5/LIG1/NELFCD/SUPT5H/VPS4A/NUP98/NELFE/UBAP1/MVB12B/VPS37B/PSMC4/FEN1/VPS37C/NUP160/NMT1/UBC/PSME1/CHMP4C/NCBP1/POLR2D/ARF1/AP1M1/NUP155/PSME3/PSMB8/TAF5/AP2A1/NUP153/NUP214/ATP6V1H/CTDP1/APOBEC3G/PSMD2/NUP85/POLR2C/SLC25A6/PSME2/SUPT16H/PSMC…
R-HSA-2559584	R-HSA-2559584	Formation of Senescence-Associated Heterochromatin Foci (SAHF)	13	0.63011003007845	1.74371025018123	0.00618430364183279	0.0438305015392033	0.0335285956258794	2402	tags=54%, list=16%, signal=45%	CABIN1/LMNB1/HMGA1/HIRA/TP53/UBN1/ASF1A
R-HSA-8875878	R-HSA-8875878	MET promotes cell motility	36	-0.44120813463367	-1.68958026736238	0.00653810468850238	0.0461141683343646	0.035275510167816	2499	tags=42%, list=17%, signal=35%	ITGA2/LAMB1/COL5A2/COL5A1/CRK/FN1/RAP1B/LAMA4/LAMA5/GAB1/ITGB1/RAC1/COL11A1/RAP1A/COL27A1
R-HSA-174414	R-HSA-174414	Processive synthesis on the C-strand of the telomere	19	0.559505240498875	1.73503513688929	0.00680740561250976	0.0475541253314079	0.0363770201706011	4121	tags=58%, list=27%, signal=42%	RPA2/POLD1/RPA1/TERF2/LIG1/FEN1/POLD2/TINF2/ACD/POLD3/BLM
R-HSA-211897	R-HSA-211897	Cytochrome P450 - arranged by substrate type	26	0.493249854597233	1.66626853766813	0.0067853102375769	0.0475541253314079	0.0363770201706011	2456	tags=35%, list=16%, signal=29%	CYP1A1/RXRA/POR/CYP27A1/TBXAS1/FDX2/CYP2S1/CYP11A1/CYP27B1
R-HSA-392170	R-HSA-392170	ADP signalling through P2Y purinoceptor 12	15	-0.602121420324646	-1.84627184201202	0.0070598210574994	0.0488499466537873	0.0373682720978143	2745	tags=47%, list=18%, signal=38%	GNAI3/GNB4/GNG5/GNAI1/GNG11/GNG10/GNB3
R-HSA-2022090	R-HSA-2022090	Assembly of collagen fibrils and other multimeric structures	45	-0.406550583361899	-1.64005470597447	0.00703144349980749	0.0488499466537873	0.0373682720978143	3814	tags=42%, list=25%, signal=32%	ITGB4/COL1A1/LOX/COL5A3/COL6A1/PXDN/PCOLCE/COL5A2/COL4A5/DST/COL5A1/MMP7/COL18A1/COL7A1/COL4A1/COL11A1/COL12A1/COL4A2/COL27A1
R-HSA-5358606	R-HSA-5358606	Mismatch repair (MMR) directed by MSH2:MSH3 (MutSbeta)	14	0.621218573936869	1.74450322604004	0.00715532483902573	0.0492772370989508	0.0376951323446192	1854	tags=43%, list=12%, signal=38%	RPA2/POLD1/RPA1/EXO1/LIG1/POLD2

## Sheet: 100 most enriched pathways
Column1	name	size	p.adjust	class
43	Toll Like Receptor 10 (TLR10) Cascade	37	0.00127650219058134	Toll Like Receptor Cascade
44	Toll Like Receptor 5 (TLR5) Cascade	37	0.00127650219058134	Toll Like Receptor Cascade
48	p75 NTR receptor-mediated signalling	31	0.00183306025144306	Toll Like Receptor Cascade
64	MyD88-independent TLR4 cascade	41	0.00253030838051313	Toll Like Receptor Cascade
65	TRIF (TICAM1)-mediated TLR4 signaling	41	0.00253030838051313	Toll Like Receptor Cascade
66	Toll Like Receptor 3 (TLR3) Cascade	41	0.00259535648429585	Toll Like Receptor Cascade
67	Cytosolic sensors of pathogen-associated DNA	35	0.00263789811515775	Toll Like Receptor Cascade
74	Toll Like Receptor 7/8 (TLR7/8) Cascade	37	0.00335341778202825	Toll Like Receptor Cascade
91	RIP-mediated NFkB activation via ZBP1	11	0.00548528112791978	Toll Like Receptor Cascade
92	SARS-CoV-1 activates/modulates innate immune responses	17	0.00623352895962056	Toll Like Receptor Cascade
4	Activation of ATR in response to replication stress	19	1.40389077238872e-05	Cell cycle checkpoints
6	S Phase	64	2.28687436628108e-05	Cell cycle checkpoints
7	Mitotic Metaphase and Anaphase	76	2.28687436628108e-05	Cell cycle checkpoints
11	G1/S Transition	53	2.603726639902e-05	Cell cycle checkpoints
12	Mitotic G1 phase and G1/S transition	58	2.603726639902e-05	Cell cycle checkpoints
20	Cell Cycle Checkpoints	81	0.000181016815899288	Cell cycle checkpoints
36	Mitotic G2-G2/M phases	78	0.000826189041953918	Cell cycle checkpoints
39	G2/M Checkpoints	41	0.00116306395129226	Cell cycle checkpoints
88	G1/S-Specific Transcription	21	0.00535668866098733	Cell cycle checkpoints
100	Activation of the pre-replicative complex	22	7.3e-08	Cell cycle checkpoints
10	DNA Repair	118	2.35062870782236e-05	Extracellular matrix organization
17	tRNA Aminoacylation	28	8.67109074830597e-05	Extracellular matrix organization
38	Regulation of lipid metabolism by PPARalpha	36	0.000998654641606994	Extracellular matrix organization
68	Collagen chain trimerization	18	0.00266360047927823	Extracellular matrix organization
70	Formation of tubulin folding intermediates by CCT/TriC	16	0.00285349991391004	Extracellular matrix organization
72	Collagen degradation	26	0.00331337120944292	Extracellular matrix organization
82	ECM proteoglycans	25	0.00367192919592882	Extracellular matrix organization
85	Mitochondrial tRNA aminoacylation	15	0.00433366346674037	Extracellular matrix organization
99	Degradation of the extracellular matrix	37	0.00793683079674824	Extracellular matrix organization
25	Death Receptor Signaling	49	0.000311476422517112	Death Receptor Signaling
55	MyD88:MAL(TIRAP) cascade initiated on plasma membrane	40	0.00212634785083881	Death Receptor Signaling
57	Toll Like Receptor TLR6:TLR2 Cascade	40	0.00212634785083881	Death Receptor Signaling
58	Toll Like Receptor 2 (TLR2) Cascade	40	0.00212634785083881	Death Receptor Signaling
63	Toll Like Receptor 9 (TLR9) Cascade	38	0.00231756755480932	Death Receptor Signaling
79	Interleukin-1 signaling	41	0.00354733852993904	Death Receptor Signaling
84	TAK1-dependent IKK and NF-kappa-B activation	17	0.00419133307666642	Death Receptor Signaling
23	Metabolism of water-soluble vitamins and cofactors	41	0.000217382003835388	Metabolism of vitamins and cofactors
26	Metabolism of vitamins and cofactors	68	0.000421216573134077	Metabolism of vitamins and cofactors
49	PPARA activates gene expression	36	0.00183306025144306	Metabolism of vitamins and cofactors
51	RHOA GTPase cycle	58	0.00186100644318293	Metabolism of vitamins and cofactors
86	RHOB GTPase cycle	29	0.0047375890694894	Metabolism of vitamins and cofactors
1	Interferon Signaling	76	7.3e-08	Interferon Signaling
5	Interferon alpha/beta signaling	26	1.40389077238872e-05	Interferon Signaling
76	Interferon gamma signaling	21	0.00339620111576026	Interferon Signaling
18	Signaling by Interleukins	129	8.96544812222172e-05	Signaling by Interleukins
45	MyD88 cascade initiated on plasma membrane	37	0.00127650219058134	Signaling by Interleukins
53	Interleukin-1 family signaling	47	0.002105662461221	Signaling by Interleukins
54	TRAF6 mediated induction of NFkB and MAP kinases upon TLR7/8 or 9 activation	37	0.00212634785083881	Signaling by Interleukins
56	Toll Like Receptor TLR1:TLR2 Cascade	40	0.00212634785083881	Signaling by Interleukins
59	Toll Like Receptor 4 (TLR4) Cascade	48	0.00212634785083881	Signaling by Interleukins
71	Amino acid transport across the plasma membrane	9	0.00297454248430139	Signaling by Interleukins
77	MyD88 dependent cascade initiated on endosome	37	0.00339620111576026	Signaling by Interleukins
3	Antiviral mechanism by IFN-stimulated genes	62	8.76048220077004e-07	Glucose metabolism
16	Glucose metabolism	34	8.05992450983228e-05	Glucose metabolism
19	SUMOylation of DNA replication proteins	25	0.000156850376781525	Glucose metabolism
22	Cellular response to heat stress	40	0.000217382003835388	Glucose metabolism
27	Metabolism of carbohydrates	78	0.000421216573134077	Glucose metabolism
28	SUMO E3 ligases SUMOylate target proteins	52	0.000471296393009285	Glucose metabolism
29	Nuclear Envelope (NE) Reassembly	32	0.00047832224705032	Glucose metabolism
32	ISG15 antiviral mechanism	27	0.000555668595929006	Glucose metabolism
35	SUMOylation	53	0.000826189041953918	Glucose metabolism
41	Nuclear Envelope Breakdown	29	0.00127226397249397	Glucose metabolism
52	Glycolysis	34	0.00187093981918304	Glucose metabolism
61	Regulation of Glucokinase by Glucokinase Regulatory Protein	15	0.00231756755480932	Glucose metabolism
62	Defective TPR may confer susceptibility towards thyroid papillary carcinoma (TPC)	15	0.00231756755480932	Glucose metabolism
73	Interactions of Vpr with host cellular proteins	20	0.00334377489270752	Glucose metabolism
75	Rev-mediated nuclear export of HIV RNA	19	0.00339620111576026	Glucose metabolism
78	Interactions of Rev with host cellular proteins	19	0.00342867456188376	Glucose metabolism
87	Regulation of HSF1-mediated heat shock response	30	0.00503903758312837	Glucose metabolism
89	Nuclear Pore Complex (NPC) Disassembly	16	0.00535668866098733	Glucose metabolism
90	Nuclear import of Rev protein	15	0.00535668866098733	Glucose metabolism
93	snRNP Assembly	22	0.00631191429862713	Glucose metabolism
94	Metabolism of non-coding RNA	22	0.00631191429862713	Glucose metabolism
97	Transport of Mature mRNAs Derived from Intronless Transcripts	19	0.00723073658524401	Glucose metabolism
2	DNA strand elongation	20	8.76048220077004e-07	DNA Replication
9	Synthesis of DNA	53	2.29768544310226e-05	DNA Replication
14	PCNA-Dependent Long Patch Base Excision Repair	12	7.71832104884275e-05	DNA Replication
15	Extension of Telomeres	26	7.71832104884275e-05	DNA Replication
21	Resolution of AP sites via the multiple-nucleotide patch replacement pathway	13	0.000217382003835388	DNA Replication
34	Gap-filling DNA repair synthesis and ligation in GG-NER	13	0.000688411827283405	DNA Replication
40	Resolution of Abasic Sites (AP sites)	17	0.00127226397249397	DNA Replication
46	DNA Replication	46	0.00141099456038822	DNA Replication
47	Unwinding of DNA	12	0.00165428282203411	DNA Replication
50	Telomere C-strand (Lagging Strand) Synthesis	17	0.00183358657268459	DNA Replication
60	Termination of translesion DNA synthesis	14	0.00226946066292545	DNA Replication
69	Dual Incision in GG-NER	16	0.00277927537399278	DNA Replication
80	Lagging Strand Synthesis	10	0.00364679232080759	DNA Replication
81	Translesion synthesis by Y family DNA polymerases bypasses lesions on DNA template	15	0.003657422748983	DNA Replication
83	DNA Replication Pre-Initiation	38	0.0040971362550266	DNA Replication
95	Recognition of DNA damage by PCNA-containing replication complex	13	0.00631191429862713	DNA Replication
96	DNA Damage Bypass	17	0.00695935188273346	DNA Replication
98	Processive synthesis on the lagging strand	8	0.00766783809069547	DNA Replication
8	M Phase	146	2.28687436628108e-05	Cell cycle
13	Mitotic Anaphase	75	2.603726639902e-05	Cell cycle
24	Mitotic Prometaphase	79	0.000239213024551832	Cell cycle
30	EML4 and NUDC in mitotic spindle formation	57	0.000496277079553035	Cell cycle
31	Resolution of Sister Chromatid Cohesion	41	0.000512717811866087	Cell cycle
33	RHO GTPases Activate Formins	68	0.000555668595929006	Cell cycle
37	G2/M Transition	77	0.000955952813938685	Cell cycle
42	Separation of Sister Chromatids	56	0.00127480411277672	Cell cycle
